# Supplementary material for: Dataset of numerical simulations for aeroelastic control of an aero engine compressor cascade using plasma actuators
Source: Data Brief. 2021 Nov 16;39:107584. doi: 10.1016/j.dib.2021.107584 (PMC8626667; doi:10.1016/j.dib.2021.107584)
Supplement: Supplementary file 1 [file mmc1.xlsx]

## Sheet: SteadyPressureCoefficient Fig5
Data In Brief: Experimental data from Motta et al. [2] and steady pressure coefficient (Cp) distribution of the 4th clean blade shown in Figure 5 [1].
EXPERIMENTAL DATA			REFERENCE GRID PRESSURE COEFFICIENT
x-coordinate	y-coordinate		x-coordinate	Cp
0.0159131	0.338343		0.00478667	-0.219842
0.0402629	0.212561		0.00463333	-0.226597
0.0877444	0.196417		0.00447333	-0.234625
0.146263	0.186719		0.00429333	-0.244559
0.23459	0.180233		0.0041	-0.25631
0.328438	0.170521		0.00388667	-0.269954
0.441061	0.147901		0.00365333	-0.286527
0.566942	0.105926		0.0034	-0.307267
0.700557	0.0510479		0.00312	-0.332523
0.901524	-0.0135319		0.00282	-0.363463
0.901524	0.0670916		0.0025	-0.402128
0.700557	0.186495		0.00215333	-0.451604
0.566942	0.231698		0.00178667	-0.516292
0.441061	0.257549		0.00140667	-0.59955
0.328438	0.22857		0.00102	-0.705166
0.23459	0.195358		0.000646667	-0.820151
0.146263	0.153469		0.000313333	-0.924836
0.0877444	0.141593		7.33333e-05	-0.957311
0.0402629	0.0771131		0	-0.812029
0.0159131	-0.00995005		0.000146667	-0.536317
			0.000413333	-0.222322
			0.000753333	0.052861
			0.00113333	0.251655
			0.00152	0.387519
			0.00189333	0.472242
			0.00226	0.517254
			0.0026	0.539611
			0.00291333	0.550925
			0.00320667	0.556341
			0.00347333	0.557656
			0.00372	0.554339
			0.00394667	0.548418
			0.00415333	0.541689
			0.00434	0.534828
			0.00451333	0.529074
			0.00467333	0.524934
			0.00512	0.511487
			0.00562	0.498674
			0.00617333	0.488637
			0.00679333	0.476579
			0.00748	0.466553
			0.00824	0.456822
			0.00909333	0.447128
			0.0100333	0.4392
			0.0110733	0.433073
			0.01224	0.425804
			0.0135267	0.416055
			0.0149533	0.404668
			0.01654	0.390758
			0.0183	0.373539
			0.0202533	0.354037
			0.02242	0.333291
			0.0248133	0.312665
			0.0274667	0.293991
			0.0304067	0.278291
			0.03366	0.265819
			0.0372667	0.256317
			0.0412533	0.249412
			0.0456733	0.244631
			0.0505667	0.241346
			0.0559867	0.238562
			0.0619867	0.236172
			0.0686267	0.234461
			0.07598	0.232871
			0.0841267	0.231065
			0.09314	0.229319
			0.103127	0.227717
			0.11418	0.22584
			0.12642	0.223469
			0.139973	0.220947
			0.15498	0.218537
			0.171587	0.215721
			0.18998	0.213282
			0.21034	0.210428
			0.232873	0.207894
			0.257827	0.205916
			0.285453	0.20287
			0.316033	0.198136
			0.349893	0.191721
			0.387373	0.182794
			0.42886	0.17244
			0.474787	0.159715
			0.52562	0.140793
			0.581873	0.11114
			0.631433	0.0860881
			0.675093	0.0693836
			0.71356	0.0532015
			0.747447	0.0383087
			0.777307	0.0248564
			0.803613	0.0163419
			0.8268	0.00933897
			0.84722	0.00128683
			0.86522	-0.00620028
			0.88108	-0.00990996
			0.895053	-0.0106187
			0.907367	-0.0122269
			0.918213	-0.0149228
			0.927767	-0.0184438
			0.936193	-0.0198844
			0.943613	-0.0175568
			0.950147	-0.0140009
			0.955907	-0.0110295
			0.960987	-0.00856132
			0.965453	-0.00635291
			0.969393	-0.0043118
			0.972867	-0.00236026
			0.975927	-0.000452407
			0.97862	0.00142292
			0.980993	0.00329816
			0.983087	0.00518191
			0.984927	0.00707724
			0.986553	0.00898925
			0.98798	0.010921
			0.989247	0.0128675
			0.990353	0.0148341
			0.991333	0.0168166
			0.992193	0.0188068
			0.992953	0.020827
			0.99362	0.022846
			0.994213	0.0248501
			0.994733	0.0268697
			0.995187	0.028936
			0.995593	0.0309957
			0.995947	0.0330324
			0.99626	0.0351652
			0.996533	0.0372456
			0.99678	0.0395622
			0.996993	0.0415739
			0.99718	0.0440045
			0.997347	0.0477378
			0.997487	0.0481836
			0.997587	0.0456239
			0.997687	0.0427955
			0.99778	0.0402199
			0.997873	0.0378292
			0.997973	0.0356551
			0.998067	0.0337087
			0.99816	0.0319712
			0.998253	0.0304264
			0.998347	0.0290782
			0.998433	0.0279113
			0.998527	0.0269027
			0.998613	0.0260373
			0.9987	0.0253044
			0.998787	0.0246733
			0.998873	0.0241423
			0.998953	0.0236921
			0.999033	0.0233173
			0.999113	0.0230207
			0.999187	0.0227835
			0.999267	0.022601
			0.999333	0.022463
			0.999407	0.0223575
			0.999473	0.0222649
			0.999533	0.0221754
			0.999593	0.0220744
			0.999653	0.0219449
			0.999707	0.0217725
			0.999753	0.0215538
			0.9998	0.0212969
			0.99984	0.0209999
			0.999873	0.0206583
			0.999907	0.0202896
			0.999933	0.0199234
			0.99996	0.0195798
			0.99998	0.0192776
			0.999993	0.0190395
			1.00001	0.0188768
			1.00001	0.0187944
			1.00001	0.0188129
			1.00001	0.0189273
			1.00001	0.0191213
			1	0.0193815
			0.999987	0.0196951
			0.999967	0.0200445
			0.99994	0.0204038
			0.999913	0.0207563
			0.999887	0.0210857
			0.999847	0.0213753
			0.999807	0.0216152
			0.99976	0.0218009
			0.999713	0.0219412
			0.99966	0.0220475
			0.9996	0.0221246
			0.99954	0.0221889
			0.99948	0.0222464
			0.999413	0.0223142
			0.999347	0.0224049
			0.999273	0.022527
			0.999207	0.0226824
			0.999133	0.0228861
			0.999053	0.0231464
			0.99898	0.0234489
			0.998907	0.0238189
			0.998827	0.0242496
			0.998747	0.0247495
			0.99866	0.0253419
			0.99858	0.0260273
			0.998493	0.0268249
			0.998407	0.0277443
			0.99832	0.0287984
			0.998233	0.029975
			0.99814	0.0312872
			0.998047	0.0327209
			0.997953	0.0342525
			0.99786	0.0358141
			0.997767	0.0374011
			0.997673	0.0388984
			0.997573	0.0402517
			0.99748	0.0413916
			0.99738	0.0410485
			0.997233	0.0394217
			0.997067	0.0384843
			0.99688	0.0376257
			0.996667	0.0367913
			0.99642	0.0360163
			0.996147	0.0352911
			0.995833	0.034588
			0.99548	0.03395
			0.995073	0.0333557
			0.99462	0.0328012
			0.9941	0.0323247
			0.993513	0.0319161
			0.992847	0.0315939
			0.992087	0.0313718
			0.991227	0.0312269
			0.990247	0.0312055
			0.98914	0.0313564
			0.98788	0.0316451
			0.986453	0.03209
			0.984833	0.0327516
			0.982993	0.0336119
			0.9809	0.0347149
			0.978533	0.03608
			0.97584	0.0377206
			0.972787	0.0396873
			0.96932	0.0420059
			0.965387	0.0446884
			0.960927	0.0477644
			0.955853	0.0512942
			0.950107	0.0553401
			0.943573	0.059926
			0.936167	0.0650988
			0.927753	0.070919
			0.918213	0.0774143
			0.90738	0.0848326
			0.89508	0.0931464
			0.881127	0.103236
			0.865287	0.113915
			0.8473	0.125134
			0.826893	0.137898
			0.803727	0.155557
			0.777433	0.173776
			0.747567	0.189273
			0.71366	0.209023
			0.67516	0.231575
			0.631433	0.248958
			0.581767	0.262719
			0.525353	0.275783
			0.474367	0.275394
			0.4283	0.270992
			0.386687	0.265823
			0.3491	0.260239
			0.315153	0.253974
			0.2845	0.247215
			0.25682	0.240282
			0.231827	0.23252
			0.20926	0.224983
			0.18888	0.217867
			0.170487	0.211246
			0.15388	0.204695
			0.138887	0.198097
			0.125353	0.190973
			0.11314	0.182691
			0.102113	0.1734
			0.0921667	0.163104
			0.0831867	0.151833
			0.0750867	0.140346
			0.0677733	0.129039
			0.0611733	0.118069
			0.0552133	0.10782
			0.04984	0.0990368
			0.0449867	0.0916569
			0.0406133	0.0847021
			0.03666	0.0774215
			0.0331	0.0693137
			0.0298867	0.0605464
			0.0269867	0.052401
			0.0243733	0.0456956
			0.02202	0.0395155
			0.0198933	0.0323806
			0.0179867	0.0226644
			0.0162667	0.0103202
			0.0147133	-0.00362894
			0.01332	-0.0200375
			0.0120733	-0.0385768
			0.0109467	-0.0581618
			0.00993333	-0.0784317
			0.00902667	-0.0981518
			0.00820667	-0.116306
			0.00747333	-0.133561
			0.00681333	-0.150947
			0.00622	-0.168767
			0.00569333	-0.185974
			0.00521333	-0.20249
