# Supplementary material for: Dataset of numerical simulations for aeroelastic control of an aero engine compressor cascade using plasma actuators
Source: Data Brief. 2021 Nov 16;39:107584. doi: 10.1016/j.dib.2021.107584 (PMC8626667; doi:10.1016/j.dib.2021.107584)
Supplement: Supplementary file 2 [file mmc2.xlsx]

## Sheet: AeroCoefficientsStd Dev Fig10
Data In Brief: Cl and Cm,c/2 standard deviation values of the 4th blade in clean and actuated configuration for φ ∈ (0, 315) deg shown in Figure 10 [1].
4TH BLADE IN CLEAN CONFIGURATION			4TH BLADE IN ACTUATED CONFIGURATION
Standard Deviation			Force phase φ (deg)	Standard Deviation
Cl	Cm,c/2			Cl	Cm,c/2
0.0403063	0.0133011		0	0.0835197	0.0215365
			45	0.0759243	0.0252728
			90	0.0582279	0.0252718
			135	0.0365062	0.0213412
			180	0.02762	0.0142499
			225	0.0447474	0.00564508
			248	0.056112	0.00389099
			270	0.065963	0.00612402
			315	0.0799527	0.0147585
