# Supplementary material for: Dataset of numerical simulations for aeroelastic control of an aero engine compressor cascade using plasma actuators
Source: Data Brief. 2021 Nov 16;39:107584. doi: 10.1016/j.dib.2021.107584 (PMC8626667; doi:10.1016/j.dib.2021.107584)
Supplement: Supplementary file 3 [file mmc3.xlsx]

## Sheet: UnsteadyClCmCoefficient Fig8
Data In Brief: Time history curves of lift and moment coefficients of the 4th blade in clean and actuated configuration (U∞=19.65 m/s, Re≈200000, f=19.17 Hz, IBPA=51.43 deg, φ=0 deg) shown in Figure 8 [1].
4TH BLADE IN CLEAN CONFIGURATION				4TH BLADE IN ACTUATED CONFIGURATION
Flow Time	Cl	Cm,c/2		Flow Time	Cl	Cm,c/2
0	0.0146774	-0.000668624		0	0.0562511	-0.0229054
6.35e-05	0.0658637	-0.0922102		6.35e-05	0.111313	-0.115249
0.000127	0.0379403	0.000293286		0.000127	0.0808595	-0.0221314
0.0001905	0.0417011	-0.00130666		0.0001905	0.0798423	-0.022443
0.000254	0.042698	-0.00128014		0.000254	0.079172	-0.0216369
0.0003175	0.0444574	-0.00144669		0.0003175	0.0784287	-0.0210259
0.000381	0.0463333	-0.00158956		0.000381	0.0778352	-0.0204737
0.0004445	0.0459925	-0.00147591		0.0004445	0.0761429	-0.0198049
0.000508	0.0467711	-0.00141483		0.000508	0.0750074	-0.0193439
0.0005715	0.0464483	-0.00125056		0.0005715	0.0740389	-0.0189044
0.000635	0.0475095	-0.0011378		0.000635	0.0745418	-0.0185704
0.0006985	0.0467513	-0.000958114		0.0006985	0.073214	-0.01822
0.000762	0.0473006	-0.000797094		0.000762	0.0731455	-0.0179242
0.0008255	0.0478937	-0.000670734		0.0008255	0.0734387	-0.0176574
0.000889	0.0478415	-0.000614434		0.000889	0.0730117	-0.0174554
0.0009525	0.0474928	-0.000321164		0.0009525	0.0721962	-0.0170468
0.001016	0.0484197	-0.000372794		0.001016	0.0728127	-0.0170023
0.0010795	0.0489056	-0.000136894		0.0010795	0.0729802	-0.0167013
0.001143	0.0487431	-2.59742e-05		0.001143	0.0729349	-0.0165395
0.0012065	0.0491536	9.97658e-05		0.0012065	0.0729231	-0.0163923
0.00127	0.0486465	0.000219066		0.00127	0.0726764	-0.0162583
0.0013335	0.0495185	0.000407126		0.0013335	0.0736554	-0.0160763
0.001397	0.0506648	0.000480006		0.001397	0.0746531	-0.0160304
0.0014605	0.048826	0.000671706		0.0014605	0.073009	-0.0158817
0.001524	0.0505431	0.000746916		0.001524	0.0749375	-0.0158464
0.0015875	0.049848	0.000895266		0.0015875	0.0744856	-0.0157785
0.001651	0.0504881	0.00106318		0.001651	0.0754208	-0.0156837
0.0017145	0.0510487	0.00112077		0.0017145	0.0760851	-0.0157104
0.001778	0.05057	0.00130683		0.001778	0.075912	-0.015628
0.0018415	0.0519735	0.00143832		0.0018415	0.0777316	-0.0156045
0.001905	0.0502352	0.00161191		0.001905	0.0794909	-0.0153526
0.0019685	0.0527827	0.00164839		0.0019685	0.0801622	-0.0154651
0.002032	0.0515794	0.00188639		0.002032	0.0782982	-0.0154123
0.0020955	0.0517644	0.00195564		0.0020955	0.0777101	-0.0155361
0.002159	0.0520835	0.00213037		0.002159	0.077093	-0.0155393
0.0022225	0.052185	0.00226052		0.0022225	0.0761664	-0.0156124
0.002286	0.0528938	0.00234756		0.002286	0.075987	-0.0157221
0.0023495	0.0514261	0.00252885		0.0023495	0.0737789	-0.0157602
0.002413	0.0529906	0.00263309		0.002413	0.0744123	-0.0158881
0.0024765	0.0533887	0.00282148		0.0024765	0.0737381	-0.0159153
0.00254	0.0530041	0.00286537		0.00254	0.0722976	-0.0160996
0.0026035	0.0531124	0.00301964		0.0026035	0.0711941	-0.0161744
0.002667	0.0544023	0.00319621		0.002667	0.0717909	-0.0162309
0.0027305	0.0539365	0.00331213		0.0027305	0.0706958	-0.0163617
0.002794	0.0536917	0.00344348		0.002794	0.0702063	-0.0164453
0.0028575	0.0539658	0.00362099		0.0028575	0.0701831	-0.0164926
0.002921	0.0542193	0.00369743		0.002921	0.0706777	-0.016591
0.0029845	0.0546802	0.00379985		0.0029845	0.0717993	-0.0166674
0.003048	0.0539258	0.00404287		0.003048	0.0717962	-0.0165498
0.0031115	0.0543288	0.00410998		0.0031115	0.0729695	-0.0165799
0.003175	0.0553196	0.004216		0.003175	0.0748124	-0.0166009
0.0032385	0.055162	0.00436304		0.0032385	0.0755321	-0.0165572
0.003302	0.0552552	0.00452682		0.003302	0.0764206	-0.0165004
0.0033655	0.055366	0.00461856		0.0033655	0.077054	-0.0165129
0.003429	0.0559868	0.00476743		0.003429	0.0784243	-0.0164795
0.0034925	0.0551598	0.00492906		0.0034925	0.0779691	-0.01642
0.003556	0.0561498	0.00501883		0.003556	0.0792833	-0.0164629
0.0036195	0.0556865	0.00515899		0.0036195	0.0789292	-0.0164328
0.003683	0.055752	0.00523299		0.003683	0.0791628	-0.0164882
0.0037465	0.0568595	0.00544621		0.0037465	0.0804518	-0.0164123
0.00381	0.0560907	0.00555654		0.00381	0.0799169	-0.0164319
0.0038735	0.0565086	0.00561729		0.0038735	0.0805934	-0.0164837
0.003937	0.0575178	0.00580565		0.003937	0.0822843	-0.0164511
0.0040005	0.0564697	0.00595324		0.0040005	0.0820339	-0.016428
0.004064	0.0567453	0.00606733		0.004064	0.0824377	-0.0164164
0.0041275	0.0569329	0.0061311		0.0041275	0.0833053	-0.0164819
0.004191	0.0572868	0.00636949		0.004191	0.0843864	-0.0163622
0.0042545	0.0571804	0.00643827		0.0042545	0.0846361	-0.0163925
0.004318	0.057146	0.00660436		0.004318	0.0851974	-0.0163343
0.0043815	0.0571394	0.00671431		0.0043815	0.0860156	-0.016344
0.004445	0.0581877	0.00681924		0.004445	0.087724	-0.0163259
0.0045085	0.0565627	0.0069595		0.0045085	0.0865637	-0.0162804
0.004572	0.0584872	0.00709684		0.004572	0.0888313	-0.0162436
0.0046355	0.0576998	0.00720187		0.0046355	0.0888617	-0.0162258
0.004699	0.058214	0.0073527		0.004699	0.0900858	-0.0161656
0.0047625	0.0572581	0.0074685		0.0047625	0.0895214	-0.0161395
0.004826	0.058525	0.00763891		0.004826	0.0913669	-0.0160568
0.0048895	0.057455	0.00763398		0.0048895	0.0911358	-0.0161214
0.004953	0.0589167	0.00786608		0.004953	0.0931437	-0.015996
0.0050165	0.0580143	0.00792334		0.0050165	0.0933422	-0.0160213
0.00508	0.0585589	0.00808852		0.00508	0.0945648	-0.0159249
0.0051435	0.05846	0.00820988		0.0051435	0.0952061	-0.0158744
0.005207	0.0586644	0.0083346		0.005207	0.0961618	-0.015823
0.0052705	0.0583312	0.00845669		0.0052705	0.0966141	-0.0157562
0.005334	0.0591472	0.0085834		0.005334	0.0983093	-0.0156971
0.0053975	0.0580418	0.00869801		0.0053975	0.0981288	-0.0156492
0.00546099	0.0587421	0.00883864		0.00546099	0.0996195	-0.0155453
0.00552449	0.058843	0.0088796		0.00552449	0.100446	-0.0155691
0.005588	0.0589303	0.00907996		0.005588	0.101508	-0.0153974
0.0056515	0.0591917	0.00920771		0.0056515	0.102515	-0.0153098
0.00571499	0.0584503	0.00923755		0.00571499	0.102941	-0.0153324
0.00577849	0.0594934	0.00947043		0.00577849	0.104552	-0.0151413
0.005842	0.0590283	0.00951435		0.005842	0.105379	-0.0151366
0.0059055	0.0594174	0.00967458		0.0059055	0.106743	-0.0150046
0.00596899	0.0586039	0.00978342		0.00596899	0.106899	-0.0149239
0.00603249	0.0592123	0.00986023		0.00603249	0.108428	-0.0148606
0.00609599	0.0592067	0.0100052		0.00609599	0.109325	-0.0147254
0.00615949	0.0596511	0.0101221		0.00615949	0.110573	-0.0146332
0.00622299	0.0589444	0.0102567		0.00622299	0.111015	-0.0144962
0.00628649	0.0589942	0.01034		0.00628649	0.111672	-0.0144121
0.00634999	0.059636	0.0104857		0.00634999	0.113467	-0.0142606
0.00641349	0.0595479	0.0104973		0.00641349	0.114462	-0.0142503
0.00647699	0.0595375	0.010745		0.00647699	0.114892	-0.0140007
0.00654049	0.0592043	0.0108292		0.00654049	0.115882	-0.0138996
0.00660399	0.0597682	0.0108684		0.00660399	0.117334	-0.0138534
0.00666749	0.05908	0.0110543		0.00666749	0.117512	-0.0136594
0.00673099	0.05969	0.0111401		0.00673099	0.119096	-0.013542
0.00679449	0.0589758	0.011245		0.00679449	0.119401	-0.0134216
0.00685799	0.0597692	0.0112865		0.00685799	0.121	-0.0133364
0.00692149	0.059567	0.0114867		0.00692149	0.121652	-0.0131366
0.00698499	0.0597333	0.0115706		0.00698499	0.12301	-0.0130178
0.00704849	0.0593798	0.0116747		0.00704849	0.123681	-0.0128771
0.00711199	0.0589055	0.0117779		0.00711199	0.124111	-0.0127297
0.00717549	0.0600742	0.0118932		0.00717549	0.126095	-0.0125938
0.00723899	0.0590021	0.0120006		0.00723899	0.126091	-0.0124446
0.00730249	0.0594808	0.012128		0.00730249	0.127526	-0.0122833
0.00736599	0.0596145	0.0121874		0.00736599	0.12871	-0.0121876
0.00742949	0.059414	0.0123341		0.00742949	0.129235	-0.0120004
0.00749299	0.0595466	0.0124161		0.00749299	0.130341	-0.0118578
0.00755649	0.0589584	0.0124975		0.00755649	0.130939	-0.0117598
0.00761999	0.0593705	0.0126413		0.00761999	0.132065	-0.0115787
0.00768349	0.059229	0.0126947		0.00768349	0.133096	-0.0114888
0.00774699	0.059287	0.0128524		0.00774699	0.134065	-0.0112771
0.00781049	0.0590002	0.0129037		0.00781049	0.134404	-0.0111686
0.00787399	0.0588312	0.0130913		0.00787399	0.135202	-0.0109353
0.00793749	0.0587968	0.0130348		0.00793749	0.136219	-0.0109377
0.00800099	0.0593287	0.0131978		0.00800099	0.137465	-0.0107155
0.00806449	0.059115	0.0133516		0.00806449	0.138017	-0.0104899
0.00812799	0.0586313	0.0134073		0.00812799	0.138107	-0.0103722
0.00819149	0.0587972	0.0135112		0.00819149	0.139108	-0.0102047
0.00825499	0.0586861	0.0135826		0.00825499	0.139805	-0.010066
0.00831849	0.0583869	0.0137071		0.00831849	0.140466	-0.0098901
0.00838199	0.0590008	0.013799		0.00838199	0.141469	-0.00973957
0.0084455	0.0585396	0.0138743		0.0084455	0.141821	-0.00960775
0.008509	0.0580773	0.0139856		0.008509	0.141981	-0.0094297
0.0085725	0.0591831	0.0139785		0.0085725	0.144096	-0.00938861
0.008636	0.0578102	0.014182		0.008636	0.143117	-0.00912693
0.0086995	0.0582541	0.0142666		0.0086995	0.144525	-0.00898869
0.008763	0.0580419	0.014302		0.008763	0.144916	-0.00889584
0.0088265	0.0583378	0.0144497		0.0088265	0.145822	-0.00868082
0.00889	0.0578776	0.0144972		0.00889	0.146115	-0.00857732
0.0089535	0.0585342	0.0145874		0.0089535	0.147415	-0.00842265
0.009017	0.0572457	0.0146752		0.009017	0.14679	-0.00826842
0.0090805	0.0577308	0.0147409		0.0090805	0.147864	-0.00813815
0.009144	0.0574892	0.0148095		0.009144	0.148136	-0.00799908
0.0092075	0.0581364	0.0149347		0.0092075	0.149512	-0.00782938
0.009271	0.0570711	0.0150387		0.009271	0.149074	-0.00763563
0.0093345	0.0576697	0.0150873		0.0093345	0.137692	-0.00449033
0.009398	0.0566717	0.0151203		0.009398	0.144252	-0.00632985
0.0094615	0.0571645	0.0152851		0.0094615	0.151055	-0.00746818
0.009525	0.0572614	0.0153182		0.009525	0.156478	-0.0086577
0.0095885	0.0562757	0.0154057		0.0095885	0.161422	-0.00981652
0.009652	0.0572461	0.0154507		0.009652	0.168593	-0.0110954
0.0097155	0.0565319	0.0155788		0.0097155	0.174593	-0.0123912
0.009779	0.0571075	0.0155983		0.009779	0.181889	-0.0138466
0.0098425	0.0553681	0.0156847		0.0098425	0.187267	-0.0152075
0.009906	0.0569118	0.0157991		0.009906	0.195723	-0.0164826
0.0099695	0.0562319	0.0157921		0.0099695	0.20061	-0.0177115
0.010033	0.0556579	0.0159863		0.010033	0.205476	-0.0185797
0.0100965	0.0557425	0.0160198		0.0100965	0.2098	-0.019335
0.01016	0.0553657	0.0160405		0.01016	0.212192	-0.0198491
0.0102235	0.0554305	0.016153		0.0102235	0.21423	-0.0199182
0.010287	0.055666	0.0161778		0.010287	0.214741	-0.0198224
0.0103505	0.0547509	0.0161956		0.0103505	0.21275	-0.0193862
0.010414	0.0550889	0.0164264		0.010414	0.211485	-0.0185151
0.0104775	0.0548825	0.0163624		0.0104775	0.208041	-0.0177344
0.010541	0.0552005	0.0164518		0.010541	0.205374	-0.0166969
0.0106045	0.0536701	0.0165426		0.0106045	0.200722	-0.0156254
0.010668	0.0544803	0.0166068		0.010668	0.197964	-0.0146204
0.0107315	0.0545066	0.0166825		0.0107315	0.195073	-0.0136331
0.010795	0.0536968	0.0167266		0.010795	0.191387	-0.0127645
0.0108585	0.0538429	0.0167925		0.0108585	0.18925	-0.0119296
0.010922	0.0535275	0.0168218		0.010922	0.186198	-0.0111139
0.0109855	0.0532016	0.0169099		0.0109855	0.183617	-0.0102731
0.011049	0.0538135	0.0169509		0.011049	0.181597	-0.00947293
0.0111125	0.0521646	0.0169908		0.0111125	0.177601	-0.00865197
0.011176	0.0534546	0.017061		0.011176	0.175934	-0.00781685
0.0112395	0.0521112	0.0171237		0.0112395	0.172221	-0.0070494
0.011303	0.0523729	0.0171438		0.011303	0.170456	-0.00640809
0.0113665	0.0525319	0.017224		0.0113665	0.168555	-0.00579314
0.01143	0.0516593	0.0173095		0.01143	0.166415	-0.00526644
0.0114935	0.0520153	0.017266		0.0114935	0.165553	-0.00492868
0.011557	0.0512865	0.0174862		0.011557	0.164419	-0.00447449
0.0116205	0.0514446	0.0173633		0.0116205	0.163881	-0.00436591
0.011684	0.0515182	0.0175009		0.011684	0.163443	-0.00402305
0.0117475	0.0508679	0.0175025		0.0117475	0.162677	-0.00390455
0.011811	0.0507113	0.0175129		0.011811	0.162103	-0.00374487
0.0118745	0.0501767	0.0176826		0.0118745	0.161273	-0.00338935
0.011938	0.050751	0.0175571		0.011938	0.161425	-0.00332548
0.0120015	0.0502072	0.0176676		0.0120015	0.159884	-0.00296921
0.012065	0.0496154	0.0177626		0.012065	0.158612	-0.00260588
0.0121285	0.0492381	0.0177942		0.0121285	0.156923	-0.00223127
0.012192	0.0496869	0.0177385		0.012192	0.156123	-0.00192395
0.0122555	0.0495227	0.0178378		0.0122555	0.154304	-0.0014179
0.012319	0.048864	0.0179213		0.012319	0.15211	-0.000929872
0.0123825	0.0485752	0.0179055		0.0123825	0.150435	-0.00054751
0.012446	0.048436	0.0179147		0.012446	0.148813	-0.000163794
0.0125095	0.0486423	0.0179726		0.0125095	0.147402	0.000284397
0.012573	0.0475801	0.0180007		0.012573	0.144958	0.000672618
0.0126365	0.0478782	0.0180663		0.0126365	0.143911	0.00107742
0.0127	0.0473393	0.018053		0.0127	0.142123	0.00136992
0.0127635	0.0473854	0.0180799		0.0127635	0.140978	0.00172408
0.012827	0.0462923	0.0181983		0.012827	0.138414	0.0021731
0.0128905	0.0466696	0.0181246		0.0128905	0.137534	0.00242278
0.012954	0.046826	0.0182017		0.012954	0.136117	0.00286257
0.0130175	0.0453018	0.0182401		0.0130175	0.133251	0.00326223
0.013081	0.0461682	0.0181819		0.013081	0.132291	0.00358694
0.0131445	0.0457175	0.0183165		0.0131445	0.130302	0.00411224
0.013208	0.0447122	0.018274		0.013208	0.127637	0.00446449
0.0132715	0.044796	0.0182787		0.0132715	0.125978	0.00488845
0.013335	0.0450243	0.0183264		0.013335	0.124328	0.00532006
0.0133985	0.0441842	0.0183818		0.0133985	0.12171	0.00580905
0.013462	0.0441951	0.0183491		0.013462	0.119856	0.0061426
0.0135255	0.0434238	0.0183219		0.0135255	0.117347	0.00651051
0.013589	0.0442801	0.0184246		0.013589	0.116455	0.0069928
0.0136525	0.0426154	0.0184184		0.0136525	0.113143	0.00736446
0.013716	0.0434567	0.0183653		0.013716	0.112302	0.00771777
0.0137795	0.0423627	0.0184915		0.0137795	0.109423	0.00819138
0.013843	0.0419928	0.0184362		0.013843	0.10717	0.00852387
0.0139065	0.0420121	0.018438		0.0139065	0.105256	0.00893015
0.01397	0.0417575	0.0184235		0.01397	0.103653	0.00931926
0.0140335	0.0410742	0.01845		0.0140335	0.100783	0.00972555
0.014097	0.0410637	0.0185362		0.014097	0.098962	0.0102252
0.0141605	0.0414001	0.0184205		0.0141605	0.097079	0.0105238
0.014224	0.0403837	0.0184825		0.014224	0.0942902	0.0110076
0.0142875	0.0395062	0.0184748		0.0142875	0.0911155	0.0113954
0.014351	0.0398025	0.0185296		0.014351	0.0898109	0.0118375
0.0144145	0.0400864	0.0184553		0.0144145	0.0881391	0.012145
0.014478	0.0387193	0.0184655		0.014478	0.0846913	0.0125134
0.0145415	0.0392776	0.0185218		0.0145415	0.0838005	0.0129067
0.014605	0.0387258	0.0184582		0.014605	0.0816503	0.0131561
0.0146685	0.0374647	0.0184656		0.0146685	0.0788607	0.0134507
0.014732	0.0383444	0.0185269		0.014732	0.0782391	0.0137824
0.0147955	0.0367082	0.0184801		0.0147955	0.0751927	0.014012
0.014859	0.0371276	0.0184441		0.014859	0.0740902	0.0142299
0.0149225	0.036888	0.0184734		0.0149225	0.0727092	0.0144892
0.014986	0.0364448	0.0184432		0.014986	0.0706908	0.0147039
0.0150495	0.0359562	0.0184901		0.0150495	0.0692715	0.0149717
0.015113	0.0350024	0.0184176		0.015113	0.0665881	0.0151474
0.0151765	0.0355234	0.0183987		0.0151765	0.0661906	0.0153483
0.01524	0.035076	0.018487		0.01524	0.0641214	0.0156768
0.0153035	0.0340816	0.0183532		0.0153035	0.0620195	0.0157682
0.015367	0.034856	0.0183822		0.015367	0.0612735	0.0159971
0.0154305	0.0332258	0.0183939		0.0154305	0.0586521	0.0162177
0.015494	0.0338684	0.0183183		0.015494	0.057805	0.0163127
0.0155575	0.0328406	0.0183668		0.0155575	0.0560243	0.0165033
0.015621	0.0326694	0.0182881		0.015621	0.0546227	0.0165644
0.0156845	0.0322102	0.0182818		0.0156845	0.0533405	0.0166432
0.015748	0.03201	0.0182337		0.015748	0.0525556	0.0166563
0.0158115	0.0318278	0.0182948		0.0158115	0.0517083	0.0167741
0.015875	0.0308188	0.0182287		0.015875	0.0499184	0.016751
0.0159385	0.0315264	0.0182045		0.0159385	0.0504569	0.0167421
0.016002	0.030563	0.0181431		0.016002	0.0487504	0.0167088
0.0160655	0.029863	0.0181937		0.0160655	0.0476754	0.016788
0.016129	0.029951	0.0181202		0.016129	0.0470427	0.0167466
0.0161925	0.0295732	0.0181031		0.0161925	0.0463114	0.0167584
0.016256	0.0286879	0.0180216		0.016256	0.0445451	0.0167484
0.0163195	0.0280626	0.0181008		0.0163195	0.0435736	0.0168723
0.016383	0.0284679	0.0179499		0.016383	0.0432411	0.0167834
0.0164465	0.027905	0.017983		0.0164465	0.0418613	0.0168804
0.01651	0.0273916	0.0179301		0.01651	0.040703	0.0168803
0.0165735	0.0270314	0.0178614		0.0165735	0.0398166	0.0168385
0.016637	0.0267343	0.0179312		0.016637	0.039123	0.0169331
0.0167005	0.0268393	0.0177423		0.0167005	0.038588	0.0167527
0.016764	0.0252857	0.0178879		0.016764	0.0367412	0.016878
0.0168275	0.0260357	0.0176937		0.0168275	0.037458	0.0165891
0.016891	0.0245503	0.0177091		0.016891	0.0355058	0.0165801
0.0169545	0.0252413	0.0177306		0.0169545	0.0359513	0.0165781
0.017018	0.0236281	0.0176435		0.017018	0.0343964	0.0164522
0.0170815	0.0243933	0.0175321		0.0170815	0.0348598	0.0163188
0.017145	0.0229701	0.0175486		0.017145	0.0331853	0.0163038
0.0172085	0.0228885	0.017484		0.0172085	0.0331086	0.0162254
0.017272	0.0219714	0.0175292		0.017272	0.0321084	0.0162636
0.0173355	0.0232178	0.0173241		0.0173355	0.0327783	0.0160632
0.017399	0.0218155	0.0174037		0.017399	0.0312528	0.0161494
0.0174625	0.0208959	0.0172773		0.0174625	0.0302416	0.0160292
0.017526	0.0209348	0.0173115		0.017526	0.0298432	0.0160845
0.0175895	0.0211061	0.0171456		0.0175895	0.0299544	0.0159017
0.017653	0.0196447	0.0172195		0.017653	0.0281608	0.0159623
0.0177165	0.0203075	0.0170672		0.0177165	0.0286541	0.0157876
0.01778	0.0189771	0.0170351		0.01778	0.0272061	0.0157004
0.0178435	0.0191238	0.016998		0.0178435	0.0272733	0.0155929
0.017907	0.0185303	0.0169663		0.017907	0.0268091	0.0154794
0.0179705	0.0176925	0.0168507		0.0179705	0.0258292	0.0152863
0.018034	0.0179312	0.0168101		0.018034	0.0263082	0.0151281
0.0180975	0.0160015	0.016763		0.0180975	0.0243258	0.0149915
0.018161	0.0177347	0.0167202		0.018161	0.026163	0.014865
0.0182245	0.0161574	0.0165967		0.0182245	0.0243064	0.0146489
0.018288	0.0167785	0.0165919		0.018288	0.0249386	0.0145763
0.0183515	0.0147369	0.016529		0.0183515	0.0228375	0.0144476
0.018415	0.0154523	0.0164399		0.018415	0.0236271	0.0143226
0.0184785	0.0137194	0.0163821		0.0184785	0.0216487	0.0142231
0.018542	0.0146077	0.0163538		0.018542	0.0223521	0.0141608
0.0186055	0.014257	0.0162074		0.0186055	0.0218611	0.0139725
0.018669	0.0136703	0.0162253		0.018669	0.0212853	0.0139388
0.0187325	0.0120779	0.0161104		0.0187325	0.0195436	0.0137662
0.018796	0.0127783	0.0160302		0.018796	0.0202926	0.0136271
0.0188595	0.0123931	0.0159695		0.0188595	0.0199421	0.0134951
0.018923	0.0114263	0.0158978		0.018923	0.0188931	0.0133434
0.0189865	0.011206	0.0158464		0.0189865	0.0187683	0.0132146
0.01905	0.0108333	0.0157315		0.01905	0.0183089	0.0130253
0.0191135	0.0102188	0.0156581		0.0191135	0.0179785	0.0128729
0.019177	0.00906505	0.0156529		0.019177	0.0167318	0.0127993
0.0192405	0.0101046	0.0155205		0.0192405	0.0176229	0.0126251
0.019304	0.00930912	0.0154478		0.019304	0.0166238	0.0124937
0.0193675	0.00837002	0.0153282		0.0193675	0.0160102	0.0123261
0.019431	0.00789348	0.015344		0.019431	0.0152235	0.0123101
0.0194945	0.00794693	0.0151784		0.0194945	0.0153315	0.012108
0.019558	0.0074315	0.0151182		0.019558	0.0147198	0.0120181
0.0196215	0.00661289	0.01506		0.0196215	0.013579	0.0119467
0.019685	0.00656208	0.0150013		0.019685	0.0136134	0.0118545
0.0197485	0.00587993	0.0148645		0.0197485	0.01266	0.0116809
0.019812	0.00610171	0.0148032		0.019812	0.0130456	0.0115627
0.0198755	0.00465883	0.0147161		0.0198755	0.0117204	0.011425
0.019939	0.00486454	0.0145912		0.019939	0.0119537	0.0112564
0.0200025	0.00410734	0.0145395		0.0200025	0.0108202	0.0111471
0.020066	0.00349124	0.0145247		0.020066	0.0101969	0.0110694
0.0201295	0.00367368	0.0143216		0.0201295	0.0109546	0.0107879
0.020193	0.00306687	0.0142917		0.020193	0.00989667	0.0107221
0.0202565	0.00185575	0.0142082		0.0202565	0.00874775	0.0105895
0.02032	0.00248243	0.0140354		0.02032	0.00919434	0.0103617
0.0203835	0.00125808	0.0140314		0.0203835	0.00786313	0.0103185
0.020447	0.00155515	0.0138946		0.020447	0.0081949	0.0101375
0.0205105	0.000538118	0.0138348		0.0205105	0.0071574	0.0100484
0.020574	-0.000109392	0.0137174		0.020574	0.00639991	0.0099096
0.0206375	2.73977e-05	0.0136423		0.0206375	0.00611944	0.00980384
0.020701	-0.00108154	0.0134951		0.020701	0.0050782	0.0096319
0.0207645	-0.000903072	0.0134597		0.0207645	0.00542239	0.00954539
0.020828	-0.00109855	0.013345		0.020828	0.00486126	0.00940333
0.0208915	-0.00284342	0.0132334		0.0208915	0.0033925	0.00925336
0.020955	-0.00206245	0.0131734		0.020955	0.00406158	0.00917136
0.0210185	-0.00302696	0.0130103		0.0210185	0.00287993	0.00896681
0.021082	-0.00320702	0.0129347		0.021082	0.00283154	0.00884991
0.0211455	-0.00400726	0.0128395		0.0211455	0.00178841	0.00872431
0.021209	-0.00337126	0.0127209		0.021209	0.00221125	0.00856938
0.0212725	-0.00486564	0.0126271		0.0212725	0.000674488	0.00843708
0.021336	-0.00460849	0.0125052		0.021336	0.000853569	0.00828747
0.0213995	-0.00577433	0.0124327		0.0213995	-0.000463201	0.00819034
0.021463	-0.00575047	0.0123542		0.021463	-0.000567661	0.00809355
0.0215265	-0.00678729	0.0122029		0.0215265	-0.00180433	0.00791951
0.02159	-0.00636419	0.0121029		0.02159	-0.00149479	0.0077876
0.0216535	-0.00768103	0.0119456		0.0216535	-0.00296221	0.00761208
0.021717	-0.00742442	0.0119223		0.021717	-0.00265078	0.00755649
0.0217805	-0.00837941	0.0117499		0.0217805	-0.00386435	0.00736818
0.021844	-0.00819703	0.0116894		0.021844	-0.0038552	0.00727842
0.0219075	-0.00938105	0.0115104		0.0219075	-0.00504478	0.00706165
0.021971	-0.00900799	0.0115027		0.021971	-0.00457641	0.00701276
0.0220345	-0.0100279	0.0113141		0.0220345	-0.00600089	0.00679357
0.022098	-0.00968148	0.0112294		0.022098	-0.00535164	0.00667788
0.0221615	-0.0113968	0.0110616		0.0221615	-0.00733228	0.00647518
0.022225	-0.0108542	0.0110253		0.022225	-0.00669619	0.00640088
0.0222885	-0.0115548	0.0108715		0.0222885	-0.0074833	0.00622083
0.022352	-0.0118328	0.0107686		0.022352	-0.0080533	0.00608305
0.0224155	-0.0128835	0.0106327		0.0224155	-0.00886551	0.00592333
0.022479	-0.0127165	0.0105601		0.022479	-0.00906965	0.00583002
0.0225425	-0.0135147	0.0104221		0.0225425	-0.00999413	0.00566604
0.022606	-0.0132735	0.0103033		0.022606	-0.00975783	0.00552314
0.0226695	-0.0147785	0.0101698		0.0226695	-0.0114565	0.005387
0.022733	-0.0140925	0.0101212		0.022733	-0.0107407	0.00528831
0.0227965	-0.0155197	0.00991073		0.0227965	-0.0123671	0.00506558
0.02286	-0.0149279	0.00980776		0.02286	-0.0120374	0.00492565
0.0229235	-0.0162487	0.00971467		0.0229235	-0.01314	0.00481341
0.022987	-0.0160479	0.00960271		0.022987	-0.0131503	0.00466586
0.0230505	-0.0165722	0.00941893		0.0230505	-0.0135708	0.00443933
0.023114	-0.0165974	0.00934982		0.023114	-0.013662	0.00434534
0.0231775	-0.0180107	0.00928828		0.0231775	-0.0150625	0.00423399
0.023241	-0.0177666	0.00911835		0.023241	-0.0150387	0.00403026
0.0233045	-0.0184819	0.00889023		0.0233045	-0.0159594	0.00377465
0.023368	-0.0189122	0.00887544		0.023368	-0.0160701	0.0037143
0.0234315	-0.0194759	0.00877114		0.0234315	-0.0167033	0.00358481
0.023495	-0.0192085	0.00857633		0.023495	-0.0166751	0.00335612
0.0235585	-0.020188	0.0085481		0.0235585	-0.0178566	0.00330204
0.023622	-0.0205871	0.00832143		0.023622	-0.0180475	0.00304253
0.0236855	-0.0209772	0.00822229		0.0236855	-0.0186714	0.00291934
0.023749	-0.0215338	0.00812039		0.023749	-0.0193044	0.00278647
0.0238125	-0.0217173	0.00796898		0.0238125	-0.0192304	0.0026231
0.023876	-0.0218222	0.00784649		0.023876	-0.0197607	0.00247471
0.0239395	-0.0225809	0.00771878		0.0239395	-0.0202698	0.0023097
0.024003	-0.0228668	0.00755512		0.024003	-0.0205991	0.00212548
0.0240665	-0.0233161	0.00750132		0.0240665	-0.0211782	0.00205003
0.02413	-0.0240269	0.00728146		0.02413	-0.0219803	0.00180686
0.0241935	-0.0241843	0.00721615		0.0241935	-0.0221163	0.00170175
0.024257	-0.0242733	0.00706865		0.024257	-0.022192	0.0015275
0.0243205	-0.024833	0.00693855		0.0243205	-0.0227621	0.00137547
0.024384	-0.0256812	0.00674818		0.024384	-0.0240902	0.00116368
0.0244475	-0.0247465	0.00672874		0.0244475	-0.0226405	0.00111344
0.024511	-0.0261645	0.00650096		0.024511	-0.0247005	0.000878959
0.0245745	-0.0272683	0.00644033		0.0245745	-0.0257749	0.000799041
0.024638	-0.0263103	0.00627251		0.024638	-0.0248576	0.000624068
0.0247015	-0.0273704	0.00610601		0.0247015	-0.0260268	0.000449512
0.024765	-0.0273424	0.0059967		0.024765	-0.0261995	0.000333058
0.0248284	-0.0280794	0.0058824		0.0248284	-0.0270497	0.00021644
0.0248919	-0.0287831	0.00573521		0.0248919	-0.0277019	5.34601e-05
0.0249555	-0.0290914	0.00561378		0.0249555	-0.0282354	-8.83582e-05
0.025019	-0.0285358	0.00546267		0.025019	-0.0276847	-0.000249944
0.0250824	-0.0297894	0.00531933		0.0250824	-0.0289949	-0.000409453
0.025146	-0.0301661	0.00521946		0.025146	-0.0292057	-0.000536142
0.0252095	-0.030354	0.00501092		0.0252095	-0.0296981	-0.000773461
0.0252729	-0.0304958	0.00494273		0.0252729	-0.0297074	-0.00085961
0.0253364	-0.0312726	0.00472868		0.0253364	-0.0306481	-0.00111343
0.0254	-0.0309952	0.0047161		0.0254	-0.0302161	-0.00114778
0.0254634	-0.0318996	0.00446441		0.0254634	-0.031352	-0.00141233
0.0255269	-0.0322037	0.00442095		0.0255269	-0.0317719	-0.00149077
0.0255905	-0.0327169	0.00417287		0.0255905	-0.032349	-0.00175241
0.0256539	-0.03233	0.0041044		0.0256539	-0.0317962	-0.00184558
0.0257174	-0.0336941	0.00397184		0.0257174	-0.0334943	-0.00197933
0.025781	-0.0332178	0.00384152		0.025781	-0.0330828	-0.00212475
0.0258445	-0.0340593	0.00365057		0.0258445	-0.0340102	-0.00232058
0.0259079	-0.034201	0.00350582		0.0259079	-0.034028	-0.002484
0.0259714	-0.0345324	0.00346998		0.0259714	-0.0345923	-0.00253048
0.0260349	-0.0351253	0.00324838		0.0260349	-0.035065	-0.00276703
0.0260984	-0.0361053	0.00314332		0.0260984	-0.0359458	-0.00288672
0.0261619	-0.0352493	0.00293922		0.0261619	-0.0354502	-0.00309506
0.0262254	-0.0359528	0.00285662		0.0262254	-0.035982	-0.00321343
0.0262889	-0.0361603	0.00275698		0.0262889	-0.0363041	-0.00332025
0.0263524	-0.037205	0.00252977		0.0263524	-0.0373309	-0.00355888
0.0264159	-0.0364854	0.00239398		0.0264159	-0.0368778	-0.00371398
0.0264794	-0.0374332	0.00230676		0.0264794	-0.037832	-0.00380965
0.0265429	-0.0379172	0.00205856		0.0265429	-0.0383517	-0.00407517
0.0266064	-0.0376256	0.00204856		0.0266064	-0.0381644	-0.0040909
0.0266699	-0.0383781	0.00184603		0.0266699	-0.0392759	-0.0043076
0.0267334	-0.0393122	0.00165586		0.0267334	-0.0397486	-0.00451784
0.0267969	-0.0386702	0.00158713		0.0267969	-0.0396335	-0.00458591
0.0268604	-0.0389751	0.0014366		0.0268604	-0.039838	-0.00476115
0.0269239	-0.0402259	0.00130996		0.0269239	-0.0411838	-0.00488414
0.0269874	-0.040008	0.0010659		0.0269874	-0.0407679	-0.00514739
0.0270509	-0.0400589	0.0010314		0.0270509	-0.0411835	-0.0051976
0.0271144	-0.0405817	0.000853146		0.0271144	-0.0414814	-0.00538685
0.0271779	-0.0410656	0.000705036		0.0271779	-0.042157	-0.0055557
0.0272414	-0.0409826	0.000574166		0.0272414	-0.0420309	-0.00569209
0.0273049	-0.0414018	0.000437306		0.0273049	-0.04254	-0.00585684
0.0273684	-0.0419105	0.000244116		0.0273684	-0.0430578	-0.00605671
0.0274319	-0.0420124	0.000141566		0.0274319	-0.043295	-0.00618815
0.0274954	-0.0419126	3.48658e-05		0.0274954	-0.0430328	-0.00630286
0.0275589	-0.0430291	-0.000136784		0.0275589	-0.044552	-0.00648159
0.0276224	-0.0431275	-0.000348664		0.0276224	-0.0445856	-0.00671051
0.0276859	-0.0431405	-0.000398184		0.0276859	-0.04476	-0.00675913
0.0277494	-0.0436132	-0.000542554		0.0277494	-0.0454132	-0.0069075
0.0278129	-0.0432875	-0.000789464		0.0278129	-0.0450611	-0.00715922
0.0278764	-0.0442292	-0.000868914		0.0278764	-0.0461601	-0.00723732
0.0279399	-0.0447942	-0.000977914		0.0279399	-0.0468006	-0.00736206
0.0280034	-0.0444875	-0.00113274		0.0280034	-0.0491446	-0.00764595
0.0280669	-0.0448491	-0.00129867		0.0280669	-0.0481885	-0.00783526
0.0281304	-0.0446748	-0.00139187		0.0281304	-0.0473328	-0.00789594
0.0281939	-0.045518	-0.00160949		0.0281939	-0.0476423	-0.00808605
0.0282574	-0.0462861	-0.00177468		0.0282574	-0.0477609	-0.00820867
0.0283209	-0.0449445	-0.00177414		0.0283209	-0.045648	-0.00817638
0.0283844	-0.0463541	-0.00202931		0.0283844	-0.0464281	-0.00836072
0.0284479	-0.046394	-0.00216953		0.0284479	-0.0452659	-0.00843184
0.0285114	-0.0474161	-0.00226415		0.0285114	-0.0453211	-0.00844284
0.0285749	-0.0461405	-0.00240549		0.0285749	-0.0430689	-0.00848335
0.0286384	-0.0474087	-0.00254747		0.0286384	-0.0431975	-0.00853026
0.0287019	-0.0475012	-0.00273203		0.0287019	-0.042602	-0.00858823
0.0287654	-0.0477854	-0.0028751		0.0287654	-0.0419433	-0.00862105
0.0288289	-0.0477652	-0.00291248		0.0288289	-0.0414219	-0.0085614
0.0288924	-0.048144	-0.00319513		0.0288924	-0.0413632	-0.0087388
0.0289559	-0.0484439	-0.00320499		0.0289559	-0.041369	-0.00871014
0.0290194	-0.0488694	-0.00346089		0.0290194	-0.0418157	-0.00892759
0.0290829	-0.0485315	-0.00353288		0.0290829	-0.0417025	-0.00899128
0.0291464	-0.0492976	-0.00366686		0.0291464	-0.0430539	-0.00915391
0.0292099	-0.0492706	-0.00388263		0.0292099	-0.0435487	-0.00941879
0.0292734	-0.0490989	-0.00396334		0.0292734	-0.044212	-0.00956492
0.0293369	-0.050363	-0.00407829		0.0293369	-0.0461313	-0.0097737
0.0294004	-0.0491628	-0.00428769		0.0294004	-0.0461033	-0.0101085
0.0294639	-0.0499745	-0.00439435		0.0294639	-0.0476241	-0.0103292
0.0295274	-0.0504326	-0.00452748		0.0295274	-0.0485689	-0.0105575
0.0295909	-0.0508268	-0.00465004		0.0295909	-0.049832	-0.0108017
0.0296544	-0.0510452	-0.00485263		0.0296544	-0.0502504	-0.0110746
0.0297179	-0.0504527	-0.00487038		0.0297179	-0.050077	-0.0111866
0.0297814	-0.0518369	-0.00515299		0.0297814	-0.0517373	-0.0115018
0.0298449	-0.0506567	-0.00520264		0.0298449	-0.0507464	-0.0116122
0.0299084	-0.051497	-0.00538122		0.0299084	-0.0517248	-0.0118127
0.0299719	-0.0521938	-0.00550868		0.0299719	-0.0524663	-0.0119734
0.0300354	-0.0514131	-0.00558842		0.0300354	-0.052097	-0.0120799
0.0300989	-0.0523604	-0.00576365		0.0300989	-0.0532879	-0.0122632
0.0301624	-0.0525219	-0.0059096		0.0301624	-0.0536382	-0.0124805
0.0302259	-0.052403	-0.00605158		0.0302259	-0.054139	-0.0126861
0.0302894	-0.0527317	-0.00616627		0.0302894	-0.055186	-0.0128602
0.0303529	-0.0528484	-0.00630937		0.0303529	-0.0557675	-0.0130894
0.0304164	-0.0525211	-0.00649903		0.0304164	-0.0562324	-0.013387
0.0304799	-0.0531536	-0.00656598		0.0304799	-0.0576048	-0.0135765
0.0305434	-0.0535965	-0.00673729		0.0305434	-0.058383	-0.013864
0.0306069	-0.0528736	-0.00680964		0.0306069	-0.0586807	-0.0140544
0.0306704	-0.053334	-0.00704976		0.0306704	-0.059607	-0.0144278
0.0307339	-0.0539555	-0.00708085		0.0307339	-0.0607855	-0.0145969
0.0307974	-0.0539673	-0.00724356		0.0307974	-0.0613503	-0.0148348
0.0308609	-0.0546221	-0.00741962		0.0308609	-0.0627919	-0.0151307
0.0309244	-0.0537939	-0.00752724		0.0309244	-0.0623655	-0.0153261
0.0309879	-0.0543247	-0.00763903		0.0309879	-0.0637673	-0.0154911
0.0310514	-0.0541919	-0.00775591		0.0310514	-0.0644572	-0.0156862
0.0311149	-0.054342	-0.00795031		0.0311149	-0.0650431	-0.0159337
0.0311784	-0.0551942	-0.00808305		0.0311784	-0.0665395	-0.0161488
0.0312419	-0.0548301	-0.00818652		0.0312419	-0.0669954	-0.0163236
0.0313054	-0.0539877	-0.00823517		0.0313054	-0.0667568	-0.0164288
0.0313689	-0.0558787	-0.00854315		0.0313689	-0.0696476	-0.0167986
0.0314324	-0.0544168	-0.00849494		0.0314324	-0.0684097	-0.0168594
0.0314959	-0.0551202	-0.00874212		0.0314959	-0.0697967	-0.0171857
0.0315594	-0.0553082	-0.00880254		0.0315594	-0.070691	-0.0173218
0.0316229	-0.0561617	-0.00895169		0.0316229	-0.0718439	-0.0175511
0.0316864	-0.0548688	-0.00910022		0.0316864	-0.0712685	-0.0178014
0.0317499	-0.0555405	-0.0091843		0.0317499	-0.0722849	-0.0179424
0.0318134	-0.0557443	-0.00935613		0.0318134	-0.0729778	-0.0182407
0.0318769	-0.0555175	-0.00936497		0.0318769	-0.0729827	-0.0183482
0.0319404	-0.0562131	-0.00963008		0.0319404	-0.0742689	-0.0186927
0.0320039	-0.0558486	-0.00969973		0.0320039	-0.0744253	-0.0188543
0.0320674	-0.0558227	-0.00980474		0.0320674	-0.075044	-0.0190433
0.0321309	-0.0562436	-0.00994604		0.0321309	-0.075637	-0.0192729
0.0321944	-0.0563974	-0.0100619		0.0321944	-0.0765726	-0.0194738
0.0322579	-0.0560445	-0.0101775		0.0322579	-0.0769132	-0.0196641
0.0323214	-0.0568042	-0.0103068		0.0323214	-0.0780764	-0.0198743
0.0323849	-0.0558445	-0.0104259		0.0323849	-0.0779388	-0.0200875
0.0324484	-0.0568646	-0.0105833		0.0324484	-0.0794475	-0.0203287
0.0325119	-0.0566308	-0.0106599		0.0325119	-0.0797963	-0.0204896
0.0325754	-0.0559328	-0.0107925		0.0325754	-0.0798144	-0.0207197
0.0326389	-0.0570198	-0.0108534		0.0326389	-0.0812829	-0.0208703
0.0327024	-0.0569372	-0.011118		0.0327024	-0.0820063	-0.0212216
0.0327659	-0.0561593	-0.0110833		0.0327659	-0.0815402	-0.0212945
0.0328294	-0.0571915	-0.0112203		0.0328294	-0.0833318	-0.021522
0.0328929	-0.0565546	-0.0114205		0.0328929	-0.0832449	-0.0218017
0.0329564	-0.0572795	-0.0114687		0.0329564	-0.0844911	-0.0219404
0.0330199	-0.05702	-0.0116358		0.0330199	-0.0849556	-0.0221915
0.0330834	-0.0564062	-0.0116958		0.0330834	-0.0849722	-0.0223433
0.0331469	-0.0576287	-0.0117826		0.0331469	-0.0867629	-0.0225187
0.0332104	-0.0570725	-0.011979		0.0332104	-0.0866904	-0.0228106
0.0332739	-0.056561	-0.0120585		0.0332739	-0.0868647	-0.0229628
0.0333374	-0.0575739	-0.0121491		0.0333374	-0.0883019	-0.0231471
0.0334009	-0.0569747	-0.0122699		0.0334009	-0.0883382	-0.023354
0.0334644	-0.0570615	-0.0123506		0.0334644	-0.0888286	-0.0235349
0.0335279	-0.0568763	-0.0124879		0.0335279	-0.0893382	-0.0237476
0.0335915	-0.0575285	-0.0126251		0.0335915	-0.0905298	-0.0239824
0.033655	-0.0577423	-0.0126364		0.033655	-0.0913507	-0.0240863
0.0337184	-0.0571047	-0.0128696		0.0337184	-0.0912653	-0.0244127
0.0337819	-0.0564444	-0.012837		0.0337819	-0.0912232	-0.0244783
0.0338454	-0.0571379	-0.0130514		0.0338454	-0.0925853	-0.0247765
0.033909	-0.0577861	-0.0131072		0.033909	-0.093729	-0.024915
0.0339725	-0.0565903	-0.0132125		0.0339725	-0.0931072	-0.0251255
0.034036	-0.0567884	-0.0134122		0.034036	-0.0937675	-0.0254248
0.0340995	-0.0581315	-0.013416		0.0340995	-0.0956981	-0.0255246
0.034163	-0.0568505	-0.0135067		0.034163	-0.0948615	-0.0257117
0.0342265	-0.0572669	-0.013666		0.0342265	-0.0958774	-0.025969
0.03429	-0.0564836	-0.0137217		0.03429	-0.0957508	-0.0261104
0.0343535	-0.0576098	-0.0138391		0.0343535	-0.0972806	-0.0263322
0.034417	-0.0561134	-0.0138834		0.034417	-0.0965146	-0.0264725
0.0344805	-0.0575176	-0.0140122		0.0344805	-0.098154	-0.0267155
0.034544	-0.0563922	-0.0141525		0.034544	-0.0976818	-0.0269512
0.0346075	-0.0568187	-0.0141944		0.0346075	-0.0984601	-0.0271041
0.034671	-0.0572132	-0.0143418		0.034671	-0.0995912	-0.0273289
0.0347345	-0.0563555	-0.0143861		0.0347345	-0.0990507	-0.0274967
0.034798	-0.0567991	-0.0145319		0.034798	-0.100018	-0.0277362
0.0348615	-0.0577623	-0.0145428		0.0348615	-0.10167	-0.0278374
0.034925	-0.0562168	-0.0146713		0.034925	-0.100509	-0.0280501
0.0349885	-0.0565642	-0.0148066		0.0349885	-0.101531	-0.028255
0.035052	-0.05651	-0.0148333		0.035052	-0.102306	-0.0283629
0.0351155	-0.0561248	-0.0149641		0.0351155	-0.102306	-0.0285796
0.035179	-0.0558344	-0.0150472		0.035179	-0.102568	-0.0287491
0.0352425	-0.0568955	-0.0151379		0.0352425	-0.10402	-0.0289305
0.035306	-0.0565677	-0.0152158		0.035306	-0.104082	-0.0290935
0.0353695	-0.0558185	-0.0153113		0.0353695	-0.104106	-0.0292569
0.035433	-0.0560011	-0.0153492		0.035433	-0.0935544	-0.0320392
0.0354965	-0.0558526	-0.0155007		0.0354965	-0.0990372	-0.0307543
0.03556	-0.0557012	-0.0156004		0.03556	-0.103835	-0.0298353
0.0356235	-0.0556617	-0.0156221		0.0356235	-0.107782	-0.0290175
0.035687	-0.055573	-0.0157606		0.035687	-0.112247	-0.0282416
0.0357505	-0.0553327	-0.0157789		0.0357505	-0.117094	-0.0272253
0.035814	-0.0557048	-0.0158566		0.035814	-0.122699	-0.0261802
0.0358775	-0.054745	-0.0159959		0.0358775	-0.127592	-0.0250986
0.035941	-0.0556478	-0.0160467		0.035941	-0.134737	-0.023918
0.0360045	-0.0547024	-0.0161364		0.0360045	-0.139557	-0.0227921
0.036068	-0.0553058	-0.0162006		0.036068	-0.145965	-0.021761
0.0361315	-0.0549786	-0.0162664		0.0361315	-0.150317	-0.0208999
0.036195	-0.0544808	-0.0163579		0.036195	-0.153526	-0.020313
0.0362585	-0.0542319	-0.0164038		0.0362585	-0.156153	-0.0199313
0.036322	-0.054765	-0.0164856		0.036322	-0.157587	-0.0199255
0.0363855	-0.0537278	-0.0165967		0.0363855	-0.156469	-0.0202563
0.036449	-0.0549706	-0.0166303		0.036449	-0.156322	-0.0207561
0.0365125	-0.0535637	-0.0166892		0.0365125	-0.152278	-0.0215695
0.036576	-0.0540904	-0.0167692		0.036576	-0.149545	-0.0225662
0.0366395	-0.0532706	-0.0168582		0.0366395	-0.144841	-0.0236985
0.036703	-0.0541352	-0.0169222		0.036703	-0.141648	-0.0248033
0.0367665	-0.0533041	-0.0169055		0.0367665	-0.136957	-0.0258172
0.03683	-0.0530046	-0.0170484		0.03683	-0.133123	-0.0268706
0.0368935	-0.0533927	-0.0171127		0.0368935	-0.130944	-0.0276705
0.036957	-0.052422	-0.017174		0.036957	-0.127761	-0.0283435
0.0370205	-0.0529881	-0.0171847		0.0370205	-0.126897	-0.028823
0.037084	-0.052494	-0.0172863		0.037084	-0.125399	-0.0292978
0.0371475	-0.0530932	-0.0173795		0.0371475	-0.125016	-0.0297348
0.037211	-0.0518318	-0.0173247		0.037211	-0.122751	-0.0300054
0.0372745	-0.0528038	-0.0174462		0.0372745	-0.122879	-0.0304599
0.037338	-0.0514615	-0.0175236		0.037338	-0.120135	-0.0309805
0.0374015	-0.0520523	-0.0176268		0.0374015	-0.118713	-0.0316215
0.037465	-0.0515172	-0.0175625		0.037465	-0.116005	-0.0322024
0.0375285	-0.0512303	-0.0177008		0.0375285	-0.113066	-0.033032
0.037592	-0.0515689	-0.0177554		0.037592	-0.110434	-0.0338795
0.0376555	-0.0499392	-0.0177677		0.0376555	-0.10574	-0.0346857
0.037719	-0.0517658	-0.0178475		0.037719	-0.104229	-0.035598
0.0377825	-0.050807	-0.0178635		0.0377825	-0.100185	-0.0364185
0.037846	-0.0502517	-0.0178977		0.037846	-0.0964997	-0.0371983
0.0379095	-0.0502237	-0.0180036		0.0379095	-0.0935093	-0.0380265
0.037973	-0.0501483	-0.0180074		0.037973	-0.0912521	-0.0386658
0.0380365	-0.0498004	-0.0181081		0.0380365	-0.0881495	-0.0393595
0.0381	-0.0488223	-0.018086		0.0381	-0.0849713	-0.0398834
0.0381635	-0.0496398	-0.0181435		0.0381635	-0.0839278	-0.0404009
0.038227	-0.049172	-0.0181827		0.038227	-0.0815829	-0.0408877
0.0382905	-0.0489937	-0.0182822		0.0382905	-0.0798615	-0.0413756
0.038354	-0.0485473	-0.0182405		0.038354	-0.07807	-0.0417016
0.0384175	-0.0483051	-0.0183553		0.0384175	-0.0762626	-0.0421375
0.0384811	-0.0485903	-0.0183092		0.0384811	-0.0754328	-0.0423915
0.0385445	-0.0475936	-0.0184317		0.0385445	-0.0730997	-0.0428115
0.038608	-0.0478647	-0.0184405		0.038608	-0.0723596	-0.0430643
0.0386715	-0.0478238	-0.0184454		0.0386715	-0.0710727	-0.0433187
0.0387351	-0.0465716	-0.0185199		0.0387351	-0.069034	-0.0436157
0.0387986	-0.0478032	-0.0185259		0.0387986	-0.0692328	-0.0438252
0.0388621	-0.04573	-0.0185857		0.0388621	-0.0663093	-0.0440754
0.0389256	-0.0468465	-0.0186111		0.0389256	-0.0667256	-0.0442507
0.0389891	-0.0464886	-0.0185472		0.0389891	-0.0655403	-0.0443777
0.0390526	-0.0455272	-0.0187019		0.0390526	-0.0635932	-0.0447078
0.0391161	-0.0466291	-0.0186887		0.0391161	-0.064114	-0.0448467
0.0391796	-0.044368	-0.0186988		0.0391796	-0.060926	-0.0450252
0.0392431	-0.0450983	-0.0186788		0.0392431	-0.0610784	-0.0451703
0.0393066	-0.0448836	-0.0187851		0.0393066	-0.0599799	-0.0454427
0.0393701	-0.0452926	-0.0188085		0.0393701	-0.0593679	-0.0456667
0.0394336	-0.043485	-0.0187474		0.0394336	-0.0566075	-0.0457878
0.0394971	-0.0449729	-0.0188225		0.0394971	-0.0572289	-0.0460552
0.0395606	-0.0427991	-0.0188795		0.0395606	-0.0541078	-0.0463215
0.0396241	-0.043993	-0.0187963		0.0396241	-0.0539907	-0.0464487
0.0396876	-0.0427852	-0.0188834		0.0396876	-0.0520286	-0.0467599
0.0397511	-0.0440193	-0.0188952		0.0397511	-0.0520808	-0.0469841
0.0398146	-0.0418074	-0.0189125		0.0398146	-0.048988	-0.0471926
0.0398781	-0.0421749	-0.0189175		0.0398781	-0.0483896	-0.0473883
0.0399416	-0.0430492	-0.0188713		0.0399416	-0.0482091	-0.0475437
0.0400051	-0.0415406	-0.0189701		0.0400051	-0.0456944	-0.0478335
0.0400686	-0.0413405	-0.0189793		0.0400686	-0.0446443	-0.0480225
0.0401321	-0.0411973	-0.0189653		0.0401321	-0.043512	-0.0481723
0.0401956	-0.0410122	-0.0189409		0.0401956	-0.0426029	-0.0483121
0.0402591	-0.0405919	-0.0189592		0.0402591	-0.0414727	-0.0484832
0.0403226	-0.0402307	-0.0190221		0.0403226	-0.0403727	-0.0486911
0.0403861	-0.0403113	-0.0189251		0.0403861	-0.0393861	-0.0487641
0.0404496	-0.039851	-0.0190592		0.0404496	-0.0381571	-0.0490349
0.0405131	-0.0392855	-0.0189816		0.0405131	-0.0370526	-0.0490958
0.0405766	-0.0388117	-0.018977		0.0405766	-0.0356117	-0.0492394
0.0406401	-0.0386594	-0.0189819		0.0406401	-0.0346405	-0.0493938
0.0407036	-0.0385846	-0.0190207		0.0407036	-0.0338208	-0.0495708
0.0407671	-0.0387563	-0.0189918		0.0407671	-0.0333885	-0.0496742
0.0408306	-0.0364214	-0.0190026		0.0408306	-0.0301667	-0.0498342
0.0408941	-0.0381888	-0.0189557		0.0408941	-0.0311931	-0.0499471
0.0409576	-0.0374936	-0.0190135		0.0409576	-0.0295663	-0.0501373
0.0410211	-0.036644	-0.0190114		0.0410211	-0.0278669	-0.0502713
0.0410846	-0.0358999	-0.0189332		0.0410846	-0.0265646	-0.0503237
0.0411481	-0.0368414	-0.0189654		0.0411481	-0.0266086	-0.0504935
0.0412116	-0.035698	-0.0189289		0.0412116	-0.0245625	-0.0505669
0.0412751	-0.0353043	-0.0190316		0.0412751	-0.0234513	-0.0507854
0.0413386	-0.0354731	-0.0188294		0.0413386	-0.023059	-0.0506891
0.0414021	-0.0345331	-0.0189788		0.0414021	-0.0210394	-0.0509712
0.0414656	-0.0347362	-0.0188753		0.0414656	-0.020646	-0.0509691
0.0415291	-0.0338748	-0.0188921		0.0415291	-0.0190114	-0.0510996
0.0415926	-0.0339135	-0.0188961		0.0415926	-0.018454	-0.0512051
0.0416561	-0.0336738	-0.018829		0.0416561	-0.0173445	-0.0512362
0.0417196	-0.0329177	-0.0188441		0.0417196	-0.0160675	-0.0513591
0.0417831	-0.0327279	-0.0188262		0.0417831	-0.0148999	-0.0514422
0.0418466	-0.0328615	-0.0187781		0.0418466	-0.0144874	-0.0514863
0.0419101	-0.0315	-0.0187853		0.0419101	-0.0124653	-0.0515751
0.0419736	-0.0319259	-0.018749		0.0419736	-0.0121779	-0.0516345
0.0420371	-0.0309959	-0.0186858		0.0420371	-0.0105929	-0.0516605
0.0421006	-0.03093	-0.0187782		0.0421006	-0.00966204	-0.0518339
0.0421641	-0.0310626	-0.0186722		0.0421641	-0.00936172	-0.0517921
0.0422276	-0.0302284	-0.0186388		0.0422276	-0.00785473	-0.0518455
0.0422911	-0.0294598	-0.0185885		0.0422911	-0.00673982	-0.0518562
0.0423546	-0.0293999	-0.018611		0.0423546	-0.00568223	-0.0519634
0.0424181	-0.0297113	-0.0186226		0.0424181	-0.00554813	-0.0520385
0.0424816	-0.0279211	-0.0184586		0.0424816	-0.00308313	-0.0519309
0.0425451	-0.0284458	-0.0184708		0.0425451	-0.0030181	-0.052013
0.0426086	-0.0288852	-0.0184948		0.0426086	-0.00304587	-0.0520935
0.0426721	-0.027075	-0.0184342		0.0426721	-0.00058488	-0.0520844
0.0427356	-0.0275635	-0.0183691		0.0427356	-0.000534259	-0.052084
0.0427991	-0.0261046	-0.0183627		0.0427991	0.00149952	-0.0521175
0.0428626	-0.0268917	-0.0183328		0.0428626	0.00089062	-0.0520442
0.0429261	-0.0262453	-0.0182641		0.0429261	0.00246215	-0.0520612
0.0429896	-0.0249223	-0.0182252		0.0429896	0.00432812	-0.0520872
0.0430531	-0.0255955	-0.0181748		0.0430531	0.00403557	-0.0521138
0.0431166	-0.0245427	-0.0181497		0.0431166	0.00571441	-0.0521563
0.0431801	-0.0252289	-0.0180686		0.0431801	0.00547992	-0.0521267
0.0432436	-0.0242566	-0.0181127		0.0432436	0.00700938	-0.0522506
0.0433071	-0.0235966	-0.01801		0.0433071	0.00805288	-0.0522086
0.0433706	-0.0230035	-0.0179721		0.0433706	0.00917132	-0.052245
0.0434341	-0.0231744	-0.0179139		0.0434341	0.00912432	-0.0522224
0.0434976	-0.0228384	-0.0179086		0.0434976	0.0098934	-0.0522719
0.0435611	-0.0216947	-0.0177975		0.0435611	0.0113336	-0.0522148
0.0436247	-0.0215235	-0.0177828		0.0436247	0.0120121	-0.0522343
0.0436882	-0.0211736	-0.0176948		0.0436882	0.0125717	-0.0521675
0.0437517	-0.0215461	-0.017741		0.0437517	0.0126613	-0.0522278
0.0438151	-0.0201094	-0.0175559		0.0438151	0.0144185	-0.0520532
0.0438787	-0.02052	-0.0175894		0.0438787	0.0144377	-0.0521126
0.0439422	-0.0192839	-0.0175215		0.0439422	0.0160946	-0.0520278
0.0440057	-0.0194515	-0.0174449		0.0440057	0.0163271	-0.0519339
0.0440692	-0.0184039	-0.0173874		0.0440692	0.0179346	-0.0518651
0.0441327	-0.0187986	-0.0173624		0.0441327	0.0178674	-0.0518318
0.0441962	-0.018736	-0.017253		0.0441962	0.0184951	-0.0517055
0.0442597	-0.0166349	-0.0172201		0.0442597	0.0208715	-0.0516589
0.0443232	-0.0177364	-0.0171661		0.0443232	0.0201706	-0.0515925
0.0443867	-0.0170425	-0.0170348		0.0443867	0.0211975	-0.0514647
0.0444502	-0.0157346	-0.0170989		0.0444502	0.022949	-0.0515257
0.0445137	-0.0163318	-0.0169288		0.0445137	0.0226658	-0.0513486
0.0445772	-0.0151712	-0.016898		0.0445772	0.0240205	-0.0513124
0.0446407	-0.0157051	-0.0167311		0.0446407	0.0235694	-0.0511306
0.0447042	-0.0138477	-0.0168317		0.0447042	0.0258075	-0.0512251
0.0447677	-0.0147333	-0.0166645		0.0447677	0.0251156	-0.0510403
0.0448312	-0.0139611	-0.0166012		0.0448312	0.0261218	-0.0509467
0.0448947	-0.0138052	-0.016538		0.0448947	0.0262479	-0.0508471
0.0449582	-0.0125071	-0.0164645		0.0449582	0.0278688	-0.0507655
0.0450217	-0.0126765	-0.0164024		0.0450217	0.0280516	-0.0506593
0.0450852	-0.0122763	-0.0163174		0.0450852	0.0286641	-0.050547
0.0451487	-0.0121859	-0.0161976		0.0451487	0.0290284	-0.0503931
0.0452122	-0.0105235	-0.0161873		0.0452122	0.0311363	-0.0503518
0.0452757	-0.0115089	-0.0161253		0.0452757	0.0303244	-0.0502627
0.0453392	-0.0101906	-0.0159116		0.0453392	0.0319491	-0.0500053
0.0454027	-0.0104239	-0.0160051		0.0454027	0.0319175	-0.0500562
0.0454662	-0.00935726	-0.0158154		0.0454662	0.0330773	-0.0498337
0.0455297	-0.00903698	-0.0157879		0.0455297	0.0339075	-0.0497805
0.0455932	-0.00870644	-0.0156689		0.0455932	0.0343223	-0.0496182
0.0456567	-0.0084467	-0.0156284		0.0456567	0.0348028	-0.049542
0.0457202	-0.0081784	-0.0154811		0.0457202	0.0350976	-0.0493637
0.0457837	-0.00720945	-0.0155129		0.0457837	0.0363104	-0.0493584
0.0458472	-0.00669219	-0.0152962		0.0458472	0.036952	-0.0491083
0.0459107	-0.00719828	-0.0152171		0.0459107	0.0368279	-0.049013
0.0459742	-0.00589285	-0.0152539		0.0459742	0.0384309	-0.0490048
0.0460377	-0.00609038	-0.0150412		0.0460377	0.0379697	-0.0487393
0.0461012	-0.00556821	-0.0150527		0.0461012	0.0389543	-0.0487401
0.0461647	-0.00477898	-0.0148729		0.0461647	0.0400333	-0.0485194
0.0462282	-0.00404112	-0.0148296		0.0462282	0.04092	-0.0484336
0.0462917	-0.00396946	-0.0147674		0.0462917	0.0411569	-0.0483438
0.0463552	-0.0045612	-0.0146156		0.0463552	0.0409078	-0.0481674
0.0464187	-0.00244839	-0.0145157		0.0464187	0.0428249	-0.0480227
0.0464822	-0.00265055	-0.0144394		0.0464822	0.0431747	-0.047933
0.0465457	-0.00253918	-0.0144116		0.0465457	0.0429253	-0.0478394
0.0466092	-0.00133535	-0.0142445		0.0466092	0.0448185	-0.0476654
0.0466727	-0.00161143	-0.0141546		0.0466727	0.0445123	-0.0475329
0.0467362	-0.000969742	-0.0140636		0.0467362	0.0453874	-0.0474202
0.0467997	-0.000479112	-0.0139216		0.0467997	0.0459708	-0.0472331
0.0468632	4.26877e-05	-0.0139107		0.0468632	0.0465254	-0.0471849
0.0469267	0.000429748	-0.0137635		0.0469267	0.0472622	-0.0470001
0.0469902	0.000941368	-0.013626		0.0469902	0.0479595	-0.0468337
0.0470537	0.000711348	-0.0135836		0.0470537	0.0479353	-0.0467647
0.0471172	0.0018878	-0.0134447		0.0471172	0.0490578	-0.0465809
0.0471807	0.00161255	-0.0133612		0.0471807	0.0491254	-0.0464631
0.0472442	0.00242222	-0.0132286		0.0472442	0.049885	-0.0462923
0.0473077	0.00320826	-0.0131878		0.0473077	0.0510242	-0.0461996
0.0473712	0.00367457	-0.0129949		0.0473712	0.0515439	-0.0459754
0.0474347	0.00334488	-0.0129664		0.0474347	0.0511534	-0.0458986
0.0474982	0.00460495	-0.0128377		0.0474982	0.0525994	-0.0457609
0.0475617	0.00463067	-0.012774		0.0475617	0.0530217	-0.0456337
0.0476252	0.0051975	-0.0125847		0.0476252	0.0534897	-0.0454244
0.0476887	0.0057134	-0.012488		0.0476887	0.0543601	-0.0453036
0.0477522	0.0059177	-0.0123552		0.0477522	0.0546689	-0.0451254
0.0478157	0.00634164	-0.0123045		0.0478157	0.0552057	-0.0450401
0.0478792	0.00706054	-0.0121512		0.0478792	0.0560774	-0.0448511
0.0479427	0.0070772	-0.0120314		0.0479427	0.0559735	-0.0446975
0.0480062	0.00753367	-0.0119433		0.0480062	0.0568626	-0.0445602
0.0480697	0.008214	-0.0118808		0.0480697	0.0575153	-0.0444557
0.0481332	0.00868133	-0.0116423		0.0481332	0.0582198	-0.0441883
0.0481967	0.00864855	-0.0116165		0.0481967	0.0582268	-0.0441186
0.0482602	0.00978404	-0.0114382		0.0482602	0.0596448	-0.0439242
0.0483237	0.00962929	-0.011391		0.0483237	0.0593907	-0.0438271
0.0483872	0.010534	-0.0112207		0.0483872	0.0606584	-0.0436167
0.0484508	0.00968092	-0.0111402		0.0484508	0.0598432	-0.0434989
0.0485143	0.0116414	-0.0109872		0.0485143	0.0619604	-0.0433223
0.0485778	0.0114787	-0.0108985		0.0485778	0.0618737	-0.0431954
0.0486412	0.0120811	-0.0107436		0.0486412	0.0626685	-0.0430109
0.0487047	0.0119937	-0.0106724		0.0487047	0.0627291	-0.0429122
0.0487683	0.0130435	-0.0105076		0.0487683	0.0638722	-0.0426955
0.0488318	0.0134395	-0.0104355		0.0488318	0.0641406	-0.0425779
0.0488953	0.0137587	-0.0102505		0.0488953	0.0649071	-0.0423838
0.0489588	0.0134391	-0.010121		0.0489588	0.0646124	-0.0422038
0.0490223	0.0148423	-0.0100658		0.0490223	0.0662274	-0.0421235
0.0490858	0.0146741	-0.00987949		0.0490858	0.0658726	-0.0418919
0.0491493	0.0152632	-0.00977546		0.0491493	0.0667032	-0.04176
0.0492128	0.0157569	-0.0096898		0.0492128	0.0673527	-0.0416458
0.0492763	0.0161699	-0.0095072		0.0492763	0.0679022	-0.0414259
0.0493398	0.0161169	-0.00940396		0.0493398	0.0680007	-0.0412966
0.0494033	0.017123	-0.00926486		0.0494033	0.0691112	-0.0411288
0.0494668	0.0173535	-0.00910211		0.0494668	0.0694537	-0.0409316
0.0495303	0.0178976	-0.00902314		0.0495303	0.0702232	-0.0408234
0.0495938	0.0175698	-0.00890305		0.0495938	0.0699766	-0.0406705
0.0496573	0.0188262	-0.00880678		0.0496573	0.0714073	-0.0405479
0.0497208	0.0191795	-0.00858397		0.0497208	0.0718807	-0.0402785
0.0497843	0.0195667	-0.00847038		0.0497843	0.0722405	-0.0401371
0.0498478	0.0192158	-0.00841197		0.0498478	0.0721698	-0.0400512
0.0499113	0.0205741	-0.00817249		0.0499113	0.0733276	-0.0397619
0.0499748	0.0201843	-0.00813742		0.0499748	0.0731753	-0.0397042
0.0500383	0.021395	-0.00795324		0.0500383	0.074521	-0.0394821
0.0501018	0.0208562	-0.00779415		0.0501018	0.0742037	-0.0392823
0.0501653	0.0215287	-0.00776364		0.0501653	0.0746491	-0.0392251
0.0502288	0.0223282	-0.00755887		0.0502288	0.0758091	-0.0389899
0.0502923	0.0226486	-0.00746578		0.0502923	0.0759543	-0.0388574
0.0503558	0.0230998	-0.00729374		0.0503558	0.0766531	-0.0386691
0.0504193	0.023403	-0.00716969		0.0504193	0.0771463	-0.0385117
0.0504828	0.0234893	-0.00706395		0.0504828	0.0772829	-0.0383666
0.0505463	0.0245559	-0.0068965		0.0505463	0.0780427	-0.0381901
0.0506098	0.0244823	-0.00672785		0.0506098	0.0786296	-0.0380017
0.0506733	0.0251893	-0.00666421		0.0506733	0.0795037	-0.0379024
0.0507368	0.0254568	-0.00649225		0.0507368	0.0797192	-0.0377035
0.0508003	0.0250273	-0.00629852		0.0508003	0.0793076	-0.0374905
0.0508638	0.0261066	-0.00621252		0.0508638	0.0807561	-0.0373696
0.0509273	0.0269171	-0.00611597		0.0509273	0.0814969	-0.0372549
0.0509908	0.0267187	-0.00592828		0.0509908	0.0815501	-0.0370294
0.0510543	0.0275218	-0.00580898		0.0510543	0.0824853	-0.0368826
0.0511178	0.0280388	-0.00561675		0.0511178	0.0827493	-0.036662
0.0511813	0.0272748	-0.00552322		0.0511813	0.0823111	-0.0365331
0.0512448	0.0288846	-0.00541154		0.0512448	0.083926	-0.0364053
0.0513083	0.0287088	-0.00521127		0.0513083	0.0837568	-0.0361526
0.0513718	0.0295119	-0.00513259		0.0513718	0.0846388	-0.0360693
0.0514353	0.0291816	-0.00494948		0.0514353	0.084329	-0.0358415
0.0514988	0.0303087	-0.00484367		0.0514988	0.0858312	-0.0357263
0.0515623	0.030272	-0.0046475		0.0515623	0.0857884	-0.035495
0.0516258	0.0304278	-0.00455059		0.0516258	0.086104	-0.0353823
0.0516893	0.0305904	-0.00437323		0.0516893	0.0861755	-0.0351828
0.0517528	0.0315051	-0.0042576		0.0517528	0.0873184	-0.0350307
0.0518163	0.0319097	-0.00409856		0.0518163	0.0876658	-0.0348547
0.0518798	0.0315854	-0.00393713		0.0518798	0.0874947	-0.0346449
0.0519433	0.0323712	-0.00383316		0.0519433	0.0880651	-0.0345189
0.0520068	0.0335153	-0.00372347		0.0520068	0.0895541	-0.034388
0.0520703	0.0327821	-0.0035225		0.0520703	0.0888189	-0.0341694
0.0521338	0.0333901	-0.00339616		0.0521338	0.0895083	-0.0340171
0.0521973	0.0339831	-0.00323296		0.0521973	0.090502	-0.0338406
0.0522608	0.0340555	-0.00310656		0.0522608	0.0904883	-0.0336914
0.0523243	0.0348292	-0.00297233		0.0523243	0.0914305	-0.0335288
0.0523878	0.0347554	-0.00281446		0.0523878	0.0914735	-0.0333625
0.0524513	0.0348028	-0.0026482		0.0524513	0.0916015	-0.0331483
0.0525148	0.0356072	-0.00250114		0.0525148	0.0923049	-0.0330025
0.0525783	0.0356424	-0.00238327		0.0525783	0.0926944	-0.0328573
0.0526418	0.036171	-0.00223244		0.0526418	0.0932217	-0.0326757
0.0527053	0.0368421	-0.00206046		0.0527053	0.0940633	-0.0324743
0.0527688	0.0359588	-0.00193826		0.0527688	0.0929526	-0.0323239
0.0528323	0.0370612	-0.00180903		0.0528323	0.0943542	-0.0321518
0.0528958	0.0372373	-0.00165426		0.0528958	0.0944359	-0.031961
0.0529593	0.0377399	-0.00154727		0.0529593	0.0950191	-0.0318168
0.0530228	0.0381686	-0.00136748		0.0530228	0.095202	-0.0316114
0.0530863	0.038285	-0.00119284		0.0530863	0.0955295	-0.0314171
0.0531498	0.0384171	-0.00109324		0.0531498	0.0957816	-0.031274
0.0532133	0.0396181	-0.000965354		0.0532133	0.097082	-0.0311198
0.0532769	0.0387598	-0.000765614		0.0532769	0.0961815	-0.0308816
0.0533404	0.0401089	-0.000607494		0.0533404	0.097613	-0.0306983
0.0534039	0.0397028	-0.000532504		0.0534039	0.0971475	-0.0305882
0.0534673	0.0403393	-0.000331094		0.0534673	0.0977856	-0.0303544
0.0535308	0.0412772	-0.000236784		0.0535308	0.0987018	-0.0302425
0.0535943	0.0399266	5.15759e-07		0.0535943	0.0974814	-0.0299719
0.0536579	0.041745	1.89958e-05		0.0536579	0.0993392	-0.0299341
0.0537214	0.0413165	0.000212516		0.0537214	0.0990353	-0.0297296
0.0537849	0.04159	0.000398076		0.0537849	0.0994494	-0.0295288
0.0538484	0.0425116	0.000518316		0.0538484	0.100416	-0.0293939
0.0539119	0.0420294	0.000684626		0.0539119	0.100031	-0.0292044
0.0539754	0.0428382	0.000776446		0.0539754	0.10093	-0.0290962
0.0540389	0.0430259	0.000947286		0.0540389	0.104038	-0.0287291
0.0541024	0.0428274	0.00118199		0.0541024	0.102082	-0.0285329
0.0541659	0.0436047	0.00121178		0.0541659	0.101645	-0.0285323
0.0542294	0.0445003	0.00140436		0.0542294	0.101395	-0.0283808
0.0542929	0.0434845	0.00152526		0.0542929	0.0995338	-0.028305
0.0543564	0.0435309	0.00168163		0.0543564	0.0982675	-0.0281975
0.0544199	0.0450277	0.00184899		0.0544199	0.0986497	-0.0281177
0.0544834	0.0445534	0.00196327		0.0544834	0.0965127	-0.0280985
0.0545469	0.0442069	0.00213854		0.0545469	0.0946201	-0.0280393
0.0546104	0.0456883	0.00223838		0.0546104	0.0952412	-0.0280122
0.0546739	0.0457661	0.00244307		0.0546739	0.0941679	-0.0279391
0.0547374	0.0459722	0.00255626		0.0547374	0.0938222	-0.0279101
0.0548009	0.0447357	0.00271934		0.0548009	0.091602	-0.0278463
0.0548644	0.0470187	0.00279818		0.0548644	0.0936317	-0.0278485
0.0549279	0.0467335	0.00300491		0.0549279	0.0935929	-0.0276982
0.0549914	0.0462478	0.00309945		0.0549914	0.0928866	-0.0276569
0.0550549	0.0474893	0.00330919		0.0550549	0.0948677	-0.0274647
0.0551184	0.0471242	0.00337635		0.0551184	0.0948396	-0.0274267
0.0551819	0.0461936	0.0036005		0.0551819	0.0947777	-0.0271548
0.0552454	0.0481277	0.00366773		0.0552454	0.0971688	-0.0270989
0.0553089	0.0473314	0.00388872		0.0553089	0.0971658	-0.0268613
0.0553724	0.0485921	0.00401494		0.0553724	0.0991154	-0.0267009
0.0554359	0.0475304	0.00409634		0.0554359	0.0985489	-0.0265848
0.0554994	0.0489085	0.00427202		0.0554994	0.100184	-0.0263769
0.0555629	0.0486969	0.00441882		0.0555629	0.100504	-0.0261964
0.0556264	0.0489125	0.00455746		0.0556264	0.101175	-0.0260068
0.0556899	0.0489638	0.00468531		0.0556899	0.101327	-0.0258732
0.0557534	0.0497295	0.00482398		0.0557534	0.102962	-0.0256715
0.0558169	0.0492533	0.00497814		0.0558169	0.10244	-0.0255027
0.0558804	0.0494792	0.00508549		0.0558804	0.103489	-0.0253156
0.0559439	0.0503156	0.0052648		0.0559439	0.104436	-0.025103
0.0560074	0.049956	0.00537245		0.0560074	0.104338	-0.024961
0.0560709	0.0509836	0.0054963		0.0560709	0.105835	-0.024805
0.0561344	0.0504606	0.00564083		0.0561344	0.105669	-0.0246257
0.0561979	0.0507974	0.00578427		0.0561979	0.106203	-0.0244602
0.0562614	0.0514195	0.00594575		0.0562614	0.107105	-0.0242727
0.0563249	0.0509963	0.0061027		0.0563249	0.106652	-0.0240943
0.0563884	0.0513235	0.0062139		0.0563884	0.1075	-0.0239566
0.0564519	0.0513193	0.00629503		0.0564519	0.107463	-0.0238749
0.0565154	0.0513924	0.00654784		0.0565154	0.107774	-0.0235884
0.0565789	0.0522917	0.00661516		0.0565789	0.109006	-0.0234952
0.0566424	0.0515596	0.0067025		0.0566424	0.1083	-0.0233852
0.0567059	0.0530248	0.00686473		0.0567059	0.110272	-0.0231939
0.0567694	0.0520382	0.00707693		0.0567694	0.109484	-0.022951
0.0568329	0.0529574	0.00716086		0.0568329	0.1107	-0.0228257
0.0568964	0.052082	0.0072779		0.0568964	0.110515	-0.0226673
0.0569599	0.0529121	0.00743008		0.0569599	0.111575	-0.0224802
0.0570234	0.0528685	0.00752836		0.0570234	0.112184	-0.0223241
0.0570869	0.0529178	0.0077099		0.0570869	0.112385	-0.0221042
0.0571504	0.0532223	0.00782799		0.0571504	0.113318	-0.0219415
0.0572139	0.0528245	0.00796599		0.0572139	0.113642	-0.0217488
0.0572774	0.0535831	0.00808732		0.0572774	0.114676	-0.0215743
0.0573409	0.0535965	0.00824954		0.0573409	0.115168	-0.0213711
0.0574044	0.0527872	0.00832309		0.0574044	0.115219	-0.0212249
0.0574679	0.0540032	0.00852706		0.0574679	0.116379	-0.0209764
0.0575314	0.054133	0.00859608		0.0575314	0.117287	-0.0208396
0.0575949	0.0537389	0.00877768		0.0575949	0.117068	-0.0205921
0.0576584	0.0540902	0.00881781		0.0576584	0.117983	-0.0205117
0.0577219	0.0536653	0.0090677		0.0577219	0.118281	-0.0201806
0.0577854	0.0543699	0.00907578		0.0577854	0.119818	-0.0201151
0.0578489	0.054649	0.0092603		0.0578489	0.12048	-0.0198584
0.0579124	0.0542596	0.00940209		0.0579124	0.120563	-0.0196448
0.0579759	0.0544565	0.00953736		0.0579759	0.121664	-0.0194181
0.0580394	0.0550424	0.00963714		0.0580394	0.122647	-0.0192601
0.058103	0.0541794	0.00973092		0.058103	0.122835	-0.0190682
0.0581665	0.0546166	0.00990226		0.0581665	0.123747	-0.0188215
0.05823	0.0551029	0.00998962		0.05823	0.124728	-0.0186434
0.0582934	0.0544735	0.0101887		0.0582934	0.124729	-0.0183627
0.0583569	0.0553885	0.0102187		0.0583569	0.126501	-0.0182052
0.0584204	0.0556413	0.0103833		0.0584204	0.127022	-0.0179578
0.0584839	0.054274	0.0105029		0.0584839	0.126274	-0.0177272
0.0585475	0.0553447	0.0105913		0.0585475	0.127929	-0.0175131
0.058611	0.0558526	0.0107277		0.058611	0.129062	-0.0173033
0.0586745	0.0550389	0.0108126		0.0586745	0.12884	-0.0171076
0.058738	0.055394	0.0110356		0.058738	0.129927	-0.0167706
0.0588015	0.0555076	0.011027		0.0588015	0.130425	-0.0166582
0.058865	0.0559542	0.0111964		0.058865	0.13138	-0.0163856
0.0589285	0.0552934	0.0113367		0.0589285	0.131605	-0.0161603
0.058992	0.0557037	0.0114348		0.058992	0.132677	-0.0159364
0.0590555	0.0558548	0.0114718		0.0590555	0.133277	-0.0157718
0.059119	0.0563131	0.0116911		0.059119	0.134377	-0.0154323
0.0591825	0.0557906	0.0117838		0.0591825	0.134475	-0.0152337
0.059246	0.0547387	0.0119167		0.059246	0.134118	-0.0149779
0.0593095	0.0571836	0.0119587		0.0593095	0.13711	-0.0148012
0.059373	0.0558653	0.0121016		0.059373	0.136628	-0.0145565
0.0594365	0.0559688	0.0121804		0.0594365	0.137125	-0.0143412
0.0595	0.055904	0.0123726		0.0595	0.137797	-0.014037
0.0595635	0.0559463	0.0124043		0.0595635	0.138625	-0.0139039
0.059627	0.0565968	0.0125597		0.059627	0.139756	-0.0136287
0.0596905	0.0561622	0.0126232		0.0596905	0.139845	-0.0134455
0.059754	0.0554941	0.0127546		0.059754	0.140128	-0.0132268
0.0598175	0.0563517	0.0128883		0.0598175	0.141457	-0.0129811
0.059881	0.0565094	0.0129514		0.059881	0.142113	-0.0128184
0.0599445	0.0558565	0.0130069		0.0599445	0.142093	-0.0126438
0.060008	0.0558371	0.0132434		0.060008	0.142336	-0.0122858
0.0600715	0.0564941	0.0132999		0.0600715	0.143871	-0.0121352
0.060135	0.0558469	0.0133571		0.060135	0.143712	-0.0119581
0.0601985	0.0566577	0.0134151		0.0601985	0.145294	-0.0117916
0.060262	0.0558844	0.0136597		0.060262	0.144864	-0.0114197
0.0603255	0.0560627	0.0136452		0.0603255	0.145952	-0.0113223
0.060389	0.0562287	0.0137716		0.060389	0.146467	-0.0110583
0.0604525	0.0554857	0.0138694		0.0604525	0.146482	-0.0108494
0.060516	0.0559362	0.0139565		0.060516	0.147594	-0.0106275
0.0605795	0.0562983	0.0140958		0.0605795	0.148626	-0.0103719
0.060643	0.0560743	0.014166		0.060643	0.148976	-0.0101755
0.0607065	0.0558286	0.0143084		0.0607065	0.149445	-0.00992346
0.06077	0.055444	0.0143227		0.06077	0.149548	-0.00979832
0.0608335	0.0551729	0.0144161		0.0608335	0.150231	-0.00961167
0.060897	0.055569	0.0146052		0.060897	0.151148	-0.0093153
0.0609605	0.0561405	0.0146265		0.0609605	0.15229	-0.00919017
0.061024	0.0552729	0.0147231		0.061024	0.151729	-0.00898565
0.0610875	0.0562164	0.0147876		0.0610875	0.153172	-0.00883647
0.061151	0.0550904	0.0149284		0.061151	0.152732	-0.00859759
0.0612145	0.0551461	0.014991		0.0612145	0.152974	-0.00842711
0.061278	0.0551923	0.0151418		0.061278	0.153489	-0.00819998
0.0613415	0.0548523	0.0151582		0.0613415	0.153967	-0.00808672
0.061405	0.0552962	0.0152582		0.061405	0.154545	-0.00789545
0.0614685	0.0550145	0.0154655		0.0614685	0.15489	-0.00759189
0.061532	0.0549521	0.0152687		0.061532	0.14286	-0.00466247
0.0615955	0.0548742	0.0155657		0.0615955	0.150147	-0.00618926
0.061659	0.0545515	0.0155861		0.061659	0.155597	-0.00738272
0.0617225	0.0543441	0.0156284		0.0617225	0.160893	-0.0084874
0.061786	0.0552484	0.0157918		0.061786	0.167608	-0.00950475
0.0618495	0.0545629	0.015787		0.0618495	0.172888	-0.0107854
0.061913	0.0539456	0.0159182		0.061913	0.179029	-0.0120088
0.0619765	0.0546424	0.0159993		0.0619765	0.186591	-0.0133606
0.06204	0.0537586	0.0161069		0.06204	0.192238	-0.0146459
0.0621035	0.0549484	0.0161289		0.0621035	0.200201	-0.0159563
0.062167	0.0528674	0.0161585		0.062167	0.203782	-0.0170989
0.0622305	0.0540504	0.0163221		0.0622305	0.210003	-0.0179544
0.062294	0.0541345	0.0163983		0.062294	0.21395	-0.0186255
0.0623575	0.0529615	0.0164169		0.0623575	0.215603	-0.0190995
0.062421	0.0531461	0.016447		0.062421	0.217345	-0.0192525
0.0624845	0.0535475	0.0166456		0.0624845	0.21758	-0.0189033
0.062548	0.0538659	0.0166076		0.062548	0.217075	-0.0185379
0.0626115	0.0525078	0.0167052		0.0626115	0.213524	-0.0178091
0.062675	0.052988	0.0168453		0.062675	0.211171	-0.0168264
0.0627385	0.0525826	0.0167612		0.0627385	0.207547	-0.0159819
0.062802	0.0527616	0.0169355		0.062802	0.204463	-0.0148354
0.0628655	0.0525311	0.0170014		0.0628655	0.20124	-0.0138683
0.062929	0.0521654	0.017021		0.062929	0.198183	-0.0129792
0.0629925	0.0520418	0.017097		0.0629925	0.195448	-0.012098
0.063056	0.0518956	0.0171324		0.063056	0.193076	-0.0113197
0.0631195	0.0515861	0.0172092		0.0631195	0.190627	-0.0105178
0.0631831	0.0519393	0.0173403		0.0631831	0.188543	-0.0096283
0.0632465	0.0513388	0.017265		0.0632465	0.18529	-0.00894158
0.0633101	0.0512518	0.0174102		0.0633101	0.182624	-0.00801595
0.0633736	0.0511491	0.0174592		0.0633736	0.179659	-0.00719484
0.063437	0.0515367	0.0175352		0.063437	0.177254	-0.00635144
0.0635006	0.0503223	0.0174962		0.0635006	0.17364	-0.00570885
0.063564	0.0507172	0.0176322		0.063564	0.171391	-0.00499044
0.0636276	0.0498479	0.0176619		0.0636276	0.168912	-0.00442283
0.0636911	0.0506854	0.0177045		0.0636911	0.168119	-0.00396713
0.0637546	0.0498793	0.0177539		0.0637546	0.166296	-0.00356646
0.0638181	0.0494314	0.0178109		0.0638181	0.164776	-0.00325735
0.0638816	0.0501949	0.0178264		0.0638816	0.165185	-0.0030321
0.0639451	0.0494318	0.0179037		0.0639451	0.164044	-0.00278799
0.0640086	0.0492473	0.0179382		0.0640086	0.163565	-0.00260663
0.0640721	0.0486066	0.0179746		0.0640721	0.162924	-0.00241343
0.0641356	0.0492393	0.0180355		0.0641356	0.163197	-0.00217652
0.0641991	0.0485202	0.0181521		0.0641991	0.161963	-0.00185967
0.0642626	0.0484207	0.0180482		0.0642626	0.161232	-0.0017184
0.0643261	0.0476504	0.0182119		0.0643261	0.159662	-0.00126497
0.0643896	0.048576	0.0181828		0.0643896	0.159263	-0.000978976
0.0644531	0.047098	0.0182786		0.0644531	0.15652	-0.000508153
0.0645166	0.0472578	0.0182131		0.0645166	0.155068	-0.000163219
0.0645801	0.048103	0.0183353		0.0645801	0.154325	0.000329144
0.0646436	0.0461267	0.0183527		0.0646436	0.150865	0.000734616
0.0647071	0.0472464	0.0183562		0.0647071	0.150073	0.00113806
0.0647706	0.046232	0.0184354		0.0647706	0.147599	0.00159897
0.0648341	0.0465021	0.0184215		0.0648341	0.14605	0.00194436
0.0648976	0.0460126	0.0184608		0.0648976	0.144328	0.00230025
0.0649611	0.0459605	0.0184867		0.0649611	0.14274	0.00265257
0.0650246	0.045503	0.0185691		0.0650246	0.140887	0.00304876
0.0650881	0.0450681	0.0185705		0.0650881	0.139646	0.00337882
0.0651516	0.0453648	0.0185825		0.0651516	0.138414	0.00371834
0.0652151	0.0441773	0.0186243		0.0652151	0.135621	0.00410374
0.0652786	0.0451292	0.0186065		0.0652786	0.135696	0.00443358
0.0653421	0.0439499	0.0187034		0.0653421	0.132648	0.0049283
0.0654056	0.0434476	0.018652		0.0654056	0.130721	0.00525741
0.0654691	0.0442584	0.0187247		0.0654691	0.129701	0.00573138
0.0655326	0.0431657	0.0187469		0.0655326	0.126968	0.00615453
0.0655961	0.0432202	0.0187016		0.0655961	0.125435	0.0065171
0.0656596	0.0430165	0.0187602		0.0656596	0.123171	0.0069689
0.0657231	0.0423098	0.0188073		0.0657231	0.120723	0.00740967
0.0657866	0.0428355	0.0187643		0.0657866	0.119388	0.00775033
0.0658501	0.0415895	0.0188146		0.0658501	0.116134	0.00818675
0.0659136	0.0418944	0.018832		0.0659136	0.114611	0.00856395
0.0659771	0.04163	0.0187934		0.0659771	0.112809	0.00886917
0.0660406	0.0410705	0.0188695		0.0660406	0.110326	0.00931251
0.0661041	0.0406728	0.0188548		0.0661041	0.108301	0.00965681
0.0661676	0.040827	0.0188133		0.0661676	0.106762	0.00995809
0.0662311	0.0401018	0.0188487		0.0662311	0.104389	0.0103853
0.0662946	0.0398888	0.0189372		0.0662946	0.102494	0.0108436
0.0663581	0.0396525	0.0188665		0.0663581	0.100199	0.0111722
0.0664216	0.0398516	0.0188663		0.0664216	0.0986174	0.0115611
0.0664851	0.0385241	0.0188579		0.0664851	0.0956137	0.011961
0.0665486	0.0393501	0.0189352		0.0665486	0.0943452	0.0124589
0.0666121	0.0380159	0.0188878		0.0666121	0.090833	0.0128182
0.0666756	0.0386434	0.0188715		0.0666756	0.0897198	0.013176
0.0667391	0.0377446	0.0188272		0.0667391	0.0870278	0.0135121
0.0668026	0.037134	0.0189823		0.0668026	0.0844116	0.0140071
0.0668661	0.0371071	0.0188391		0.0668661	0.0828056	0.0141841
0.0669296	0.0371853	0.0189247		0.0669296	0.081346	0.0145621
0.0669931	0.0365022	0.0188415		0.0669931	0.0785861	0.0147678
0.0670566	0.0354849	0.0188516		0.0670566	0.0763231	0.0150278
0.0671201	0.0360993	0.0188993		0.0671201	0.0755758	0.015297
0.0671836	0.0357513	0.0188471		0.0671836	0.073708	0.0154845
0.0672471	0.0344998	0.0188627		0.0672471	0.0711066	0.0156969
0.0673106	0.0346277	0.0187961		0.0673106	0.0700726	0.0158374
0.0673741	0.0348248	0.0188835		0.0673741	0.0688594	0.0161386
0.0674376	0.0338675	0.0187768		0.0674376	0.066894	0.0162398
0.0675011	0.0342106	0.0188091		0.0675011	0.0655438	0.0165032
0.0675646	0.0336844	0.0187744		0.0675646	0.0639573	0.0166943
0.0676281	0.0330373	0.0187805		0.0676281	0.0619113	0.016926
0.0676916	0.0323257	0.0187272		0.0676916	0.0598841	0.0170824
0.0677551	0.03279	0.01878		0.0677551	0.0595313	0.0173173
0.0678186	0.0312749	0.018676		0.0678186	0.0565527	0.0174161
0.0678821	0.0320944	0.018753		0.0678821	0.0561798	0.0176453
0.0679456	0.0306079	0.0186221		0.0679456	0.0538763	0.0176118
0.0680092	0.0311666	0.0186619		0.0680092	0.0534692	0.0177623
0.0680726	0.0303205	0.0186248		0.0680726	0.0518364	0.0177705
0.0681362	0.0309033	0.0186441		0.0681362	0.0518061	0.0178179
0.0681997	0.0297263	0.0185802		0.0681997	0.0499379	0.0177856
0.0682631	0.0298553	0.0185087		0.0682631	0.0495843	0.0177033
0.0683267	0.0286472	0.0185808		0.0683267	0.048131	0.0177443
0.0683901	0.0288701	0.0184747		0.0683901	0.0476694	0.0176543
0.0684537	0.0282543	0.0184627		0.0684537	0.0466971	0.0176295
0.0685172	0.0275466	0.018405		0.0685172	0.0455521	0.0175966
0.0685807	0.0280442	0.0183933		0.0685807	0.0455877	0.0176104
0.0686442	0.0269282	0.0184055		0.0686442	0.043684	0.017668
0.0687077	0.0271859	0.0183555		0.0687077	0.043539	0.0176687
0.0687712	0.0259615	0.0182549		0.0687712	0.0416829	0.0176213
0.0688347	0.026522	0.0183081		0.0688347	0.0415981	0.0177217
0.0688982	0.025713	0.0181641		0.0688982	0.0402759	0.0176155
0.0689617	0.0256073	0.0182131		0.0689617	0.0398875	0.0176093
0.0690252	0.0244898	0.0181582		0.0690252	0.0382896	0.0175681
0.0690887	0.0248964	0.0180991		0.0690887	0.0382815	0.0175062
0.0691522	0.0237951	0.0180642		0.0691522	0.036875	0.0174446
0.0692157	0.023682	0.0180346		0.0692157	0.0365435	0.0173737
0.0692792	0.0232333	0.0179563		0.0692792	0.0357911	0.0172441
0.0693427	0.0233644	0.0179098		0.0693427	0.0359085	0.0171204
0.0694062	0.0217162	0.0179356		0.0694062	0.0342244	0.0170865
0.0694697	0.0225017	0.0178277		0.0694697	0.0348473	0.0169217
0.0695332	0.021961	0.0178214		0.0695332	0.03416	0.0168622
0.0695967	0.0215796	0.0176936		0.0695967	0.0336858	0.0167119
0.0696602	0.0207066	0.0176815		0.0696602	0.032805	0.0166653
0.0697237	0.0206959	0.0176776		0.0697237	0.0325473	0.016653
0.0697872	0.0203722	0.0175438		0.0697872	0.0321645	0.0165092
0.0698507	0.0201404	0.0175678		0.0698507	0.0316078	0.0165384
0.0699142	0.0191131	0.0175096		0.0699142	0.0303785	0.0164681
0.0699777	0.0185074	0.0174231		0.0699777	0.0297011	0.0163682
0.0700412	0.0188747	0.0173724		0.0700412	0.0298886	0.0162668
0.0701047	0.018332	0.017299		0.0701047	0.0289994	0.0161532
0.0701682	0.0176134	0.0173026		0.0701682	0.028446	0.0160782
0.0702317	0.017525	0.0171375		0.0702317	0.0282674	0.0158336
0.0702952	0.0162025	0.0171862		0.0702952	0.0267928	0.0157817
0.0703587	0.0164391	0.0170601		0.0703587	0.0273377	0.0155472
0.0704222	0.0168627	0.0169824		0.0704222	0.0272395	0.0153711
0.0704857	0.0157899	0.017007		0.0704857	0.026325	0.0152918
0.0705492	0.01427	0.0169041		0.0705492	0.0249602	0.0150953
0.0706127	0.015384	0.0168065		0.0706127	0.0259134	0.0149324
0.0706762	0.0140619	0.0167312		0.0706762	0.0243323	0.0147827
0.0707397	0.0141023	0.0166829		0.0707397	0.0245633	0.0146729
0.0708032	0.0139618	0.0166647		0.0708032	0.0241516	0.0145967
0.0708667	0.0134267	0.0165539		0.0708667	0.0236328	0.0144466
0.0709302	0.0124532	0.0165067		0.0709302	0.0222413	0.014357
0.0709937	0.0120514	0.0163504		0.0709937	0.0220103	0.0141467
0.0710572	0.0121883	0.0164104		0.0710572	0.0219031	0.0141663
0.0711207	0.010996	0.0162811		0.0711207	0.0209916	0.0139833
0.0711842	0.0109319	0.0161669		0.0711842	0.0206111	0.0138112
0.0712477	0.0109698	0.0161293		0.0712477	0.020874	0.0137195
0.0713112	0.00946783	0.0161122		0.0713112	0.0190666	0.0136274
0.0713747	0.0097909	0.0159493		0.0713747	0.0196482	0.0134059
0.0714382	0.00957352	0.0158624		0.0714382	0.0190048	0.0132566
0.0715017	0.00883617	0.0157974		0.0715017	0.0187781	0.0131113
0.0715652	0.00831702	0.0157116		0.0715652	0.0179621	0.0129624
0.0716287	0.00840097	0.0156837		0.0716287	0.0178956	0.0128825
0.0716922	0.00661066	0.0155898		0.0716922	0.0162946	0.0127234
0.0717557	0.00778526	0.0154682		0.0717557	0.0170052	0.0125618
0.0718192	0.00676649	0.0153807		0.0718192	0.016	0.0124286
0.0718827	0.00591959	0.0153362		0.0718827	0.0151215	0.0123616
0.0719462	0.00637963	0.015248		0.0719462	0.0153918	0.0122195
0.0720097	0.00556783	0.0151866		0.0720097	0.0146619	0.012114
0.0720732	0.00464696	0.0150682		0.0720732	0.0136102	0.0119783
0.0721367	0.00463998	0.0149589		0.0721367	0.0135452	0.0118196
0.0722002	0.00339873	0.0149288		0.0722002	0.0120029	0.0117467
0.0722637	0.00419368	0.01482		0.0722637	0.0130552	0.0115957
0.0723272	0.00342978	0.0146841		0.0723272	0.0123007	0.011387
0.0723907	0.00299661	0.0146579		0.0723907	0.0118571	0.0113302
0.0724542	0.00199865	0.0145168		0.0724542	0.0108454	0.0111256
0.0725177	0.00210638	0.0145061		0.0725177	0.0107918	0.0110757
0.0725812	0.00126328	0.014293		0.0725812	0.0103027	0.0107951
0.0726447	0.00117182	0.014303		0.0726447	0.00990666	0.0107601
0.0727082	-5.18323e-05	0.0141597		0.0727082	0.00857934	0.0105797
0.0727717	0.000590748	0.0140742		0.0727717	0.0090828	0.010451
0.0728352	-0.000208212	0.0139495		0.0728352	0.00790093	0.0102796
0.0728987	-0.00138295	0.0138755		0.0728987	0.00682631	0.01016
0.0729623	-0.000670752	0.0138269		0.0729623	0.00745037	0.0100629
0.0730258	-0.00202446	0.0136341		0.0730258	0.00594669	0.00982694
0.0730892	-0.00174256	0.0136283		0.0730892	0.00619922	0.00977554
0.0731528	-0.00237661	0.0134855		0.0731528	0.00566038	0.00959003
0.0732162	-0.00311859	0.0133476		0.0732162	0.00469169	0.0094151
0.0732798	-0.00317046	0.0132644		0.0732798	0.00473384	0.00928933
0.0733432	-0.00364072	0.0132161		0.0733432	0.00397984	0.00919981
0.0734068	-0.00407639	0.0130907		0.0734068	0.00353308	0.00904791
0.0734703	-0.0045794	0.0129028		0.0734703	0.00323133	0.00881833
0.0735338	-0.00506397	0.0128631		0.0735338	0.00237674	0.00875568
0.0735973	-0.00520278	0.0128195		0.0735973	0.00243524	0.008678
0.0736608	-0.00629966	0.0126212		0.0736608	0.0011525	0.00846738
0.0737243	-0.0060428	0.0125873		0.0737243	0.000990134	0.00840724
0.0737878	-0.00686381	0.0123826		0.0737878	0.000131653	0.00818025
0.0738513	-0.00718589	0.0123406		0.0738513	-0.000145592	0.0081045
0.0739148	-0.00779576	0.0122336		0.0739148	-0.00122406	0.00798659
0.0739783	-0.00816492	0.0120627		0.0739783	-0.0017458	0.00777854
0.0740418	-0.00841692	0.0120492		0.0740418	-0.00209648	0.00772412
0.0741053	-0.00899945	0.0118867		0.0741053	-0.00262209	0.00752735
0.0741688	-0.00930514	0.0117328		0.0741688	-0.0032303	0.00733379
0.0742323	-0.00954816	0.0116696		0.0742323	-0.00350793	0.00723597
0.0742958	-0.0106955	0.0115953		0.0742958	-0.00479029	0.00711423
0.0743593	-0.0101424	0.011402		0.0743593	-0.00415229	0.00688047
0.0744228	-0.0114452	0.0113405		0.0744228	-0.00570608	0.00680012
0.0744863	-0.0110176	0.0112006		0.0744863	-0.00530224	0.0066144
0.0745498	-0.0125984	0.0111148		0.0745498	-0.00673266	0.00650631
0.0746133	-0.0121213	0.0109577		0.0746133	-0.00667987	0.0063413
0.0746768	-0.0126582	0.0108535		0.0746768	-0.00698896	0.0062036
0.0747403	-0.0130151	0.0107372		0.0747403	-0.00743214	0.00607207
0.0748038	-0.0140499	0.0106313		0.0748038	-0.00883073	0.00596414
0.0748673	-0.0140899	0.0105551		0.0748673	-0.00857644	0.00585025
0.0749308	-0.0141494	0.010368		0.0749308	-0.00902121	0.00565955
0.0749943	-0.0149762	0.0102715		0.0749943	-0.00995415	0.00553308
0.0750578	-0.0153891	0.0101125		0.0750578	-0.0104339	0.00535288
0.0751213	-0.0160262	0.0100677		0.0751213	-0.0112738	0.00527313
0.0751848	-0.0162069	0.00987082		0.0751848	-0.0113544	0.00502688
0.0752483	-0.0163458	0.00980483		0.0752483	-0.0118962	0.00492174
0.0753118	-0.0164536	0.00963616		0.0753118	-0.0118395	0.00471223
0.0753753	-0.0175956	0.00958397		0.0753753	-0.0131631	0.00460964
0.0754388	-0.0177761	0.00941246		0.0754388	-0.0134485	0.00438932
0.0755023	-0.0182603	0.00922282		0.0755023	-0.0138412	0.00417287
0.0755658	-0.0186719	0.00918183		0.0755658	-0.0145676	0.00410336
0.0756293	-0.0193772	0.00908627		0.0756293	-0.0152012	0.00396106
0.0756928	-0.0192342	0.0089121		0.0756928	-0.0150035	0.00375586
0.0757563	-0.0197991	0.0088379		0.0757563	-0.0155824	0.00366005
0.0758198	-0.0210173	0.00863092		0.0758198	-0.0169065	0.00343769
0.0758833	-0.0205982	0.00854432		0.0758833	-0.0163925	0.00332773
0.0759468	-0.0209762	0.00841279		0.0759468	-0.0169802	0.0031858
0.0760103	-0.0215743	0.00827902		0.0760103	-0.0174873	0.00302845
0.0760738	-0.0218216	0.00814422		0.0760738	-0.0178294	0.00287692
0.0761373	-0.0221576	0.00804133		0.0761373	-0.0182257	0.0027379
0.0762008	-0.0229247	0.00785783		0.0762008	-0.0189695	0.00253123
0.0762643	-0.023092	0.00774288		0.0762643	-0.0192388	0.00236739
0.0763278	-0.0234768	0.00769725		0.0763278	-0.0197785	0.00229403
0.0763913	-0.0241127	0.00748157		0.0763913	-0.0203733	0.00202558
0.0764548	-0.0235345	0.00732071		0.0764548	-0.0200374	0.00183248
0.0765183	-0.0250725	0.00723871		0.0765183	-0.02163	0.00170025
0.0765818	-0.0249207	0.00713218		0.0765818	-0.0215531	0.0015614
0.0766453	-0.025902	0.00697967		0.0766453	-0.0226846	0.00138846
0.0767088	-0.025633	0.00677396		0.0767088	-0.022345	0.00116255
0.0767723	-0.0263731	0.00673101		0.0767723	-0.0233193	0.00110724
0.0768358	-0.026007	0.00657897		0.0768358	-0.0231055	0.000946958
0.0768993	-0.0268924	0.00641359		0.0768993	-0.0242971	0.000772654
0.0769628	-0.0278997	0.0063083		0.0769628	-0.0250361	0.000680835
0.0770263	-0.0276216	0.00618016		0.0770263	-0.0249558	0.000532864
0.0770898	-0.0283344	0.00603128		0.0770898	-0.025459	0.00038298
0.0771533	-0.0278475	0.00584345		0.0771533	-0.02528	0.000179226
0.0772168	-0.0291355	0.00582397		0.0772168	-0.0263111	0.000148169
0.0772803	-0.0300422	0.0055854		0.0772803	-0.0273179	-0.000100463
0.0773438	-0.0292058	0.00552702		0.0773438	-0.0266612	-0.000176045
0.0774073	-0.0298589	0.00533603		0.0774073	-0.0273555	-0.000400879
0.0774708	-0.0307885	0.00521433		0.0774708	-0.0284255	-0.000541974
0.0775343	-0.0304592	0.00510195		0.0775343	-0.0282548	-0.000689318
0.0775978	-0.0315281	0.00493532		0.0775978	-0.029399	-0.000880787
0.0776613	-0.0317292	0.00477903		0.0776613	-0.0297016	-0.0010714
0.0777248	-0.0313838	0.00464844		0.0777248	-0.0297285	-0.00122081
0.0777884	-0.0323309	0.00448645		0.0777884	-0.0306474	-0.00140805
0.0778519	-0.0322553	0.00442275		0.0778519	-0.0307781	-0.00150606
0.0779153	-0.033573	0.00422836		0.0779153	-0.0321364	-0.00170027
0.0779789	-0.033201	0.00412873		0.0779789	-0.0317085	-0.00181965
0.0780423	-0.0335205	0.00397168		0.0780423	-0.0321757	-0.00199712
0.0781059	-0.0338353	0.0038232		0.0781059	-0.0322464	-0.00215243
0.0781693	-0.0344106	0.00364459		0.0781693	-0.0328313	-0.00234957
0.0782329	-0.0346466	0.0035533		0.0782329	-0.0332109	-0.00243573
0.0782964	-0.03538	0.00342006		0.0782964	-0.0339083	-0.00258619
0.0783599	-0.0351199	0.00327096		0.0783599	-0.0336813	-0.00274888
0.0784234	-0.0358649	0.00311203		0.0784234	-0.0341894	-0.00291299
0.0784869	-0.0360241	0.00300808		0.0784869	-0.0345872	-0.00303161
0.0785504	-0.0365376	0.0027517		0.0785504	-0.0352933	-0.00330599
0.0786139	-0.0359261	0.00277602		0.0786139	-0.0346547	-0.00329471
0.0786774	-0.0370179	0.0025812		0.0786774	-0.0359996	-0.00348188
0.0787409	-0.0381612	0.00238485		0.0787409	-0.0373358	-0.00371066
0.0788044	-0.0375575	0.00225639		0.0788044	-0.0368271	-0.00385282
0.0788679	-0.0375004	0.00213488		0.0788679	-0.0369739	-0.00398493
0.0789314	-0.0386252	0.00196824		0.0789314	-0.0382849	-0.00417782
0.0789949	-0.0385903	0.00186165		0.0789949	-0.0383533	-0.00429155
0.0790584	-0.0390286	0.00164731		0.0790584	-0.0388609	-0.00451959
0.0791219	-0.0386902	0.00161636		0.0791219	-0.0386895	-0.00457633
0.0791854	-0.0396415	0.00141828		0.0791854	-0.0395407	-0.00478961
0.0792489	-0.0404192	0.00124997		0.0792489	-0.0401212	-0.00497121
0.0793124	-0.0397685	0.00112374		0.0793124	-0.0397503	-0.00509373
0.0793759	-0.0406838	0.000922266		0.0793759	-0.0404484	-0.00530179
0.0794394	-0.0403478	0.000881026		0.0794394	-0.0403517	-0.00534155
0.0795029	-0.0415407	0.000648376		0.0795029	-0.0415793	-0.00557793
0.0795664	-0.0409374	0.000581896		0.0795664	-0.0409119	-0.00564849
0.0796299	-0.0411956	0.000364446		0.0796299	-0.0413625	-0.00587174
0.0796934	-0.0432005	0.000334826		0.0796934	-0.0432823	-0.00591246
0.0797569	-0.0413017	0.000136726		0.0797569	-0.0413618	-0.00612211
0.0798204	-0.043349	-3.28242e-05		0.0798204	-0.0435594	-0.00630885
0.0798839	-0.0428593	-0.000178144		0.0798839	-0.0432	-0.0064641
0.0799474	-0.0432359	-0.000272814		0.0799474	-0.0437456	-0.00658399
0.0800109	-0.0426166	-0.000431194		0.0800109	-0.0432722	-0.00676058
0.0800744	-0.0442064	-0.000612474		0.0800744	-0.0450483	-0.00696557
0.0801379	-0.0438859	-0.000731224		0.0801379	-0.0473663	-0.00725019
0.0802014	-0.0440663	-0.000892714		0.0802014	-0.0460178	-0.00743954
0.0802649	-0.0440746	-0.00107052		0.0802649	-0.0456666	-0.00761644
0.0803284	-0.0451593	-0.00113553		0.0803284	-0.04595	-0.00766961
0.0803919	-0.0448342	-0.00125691		0.0803919	-0.0450797	-0.00777114
0.0804554	-0.0453305	-0.00153264		0.0804554	-0.0445933	-0.00799868
0.0805189	-0.0454762	-0.00151187		0.0805189	-0.0438992	-0.0079302
0.0805824	-0.0456119	-0.00181237		0.0805824	-0.0429891	-0.00814838
0.0806459	-0.0462647	-0.00181118		0.0806459	-0.0425162	-0.00805013
0.0807094	-0.0461865	-0.00205616		0.0807094	-0.0415769	-0.00817919
0.0807729	-0.0468394	-0.00217072		0.0807729	-0.040921	-0.00818566
0.0808364	-0.0464586	-0.0023226		0.0808364	-0.0399381	-0.00819032
0.0808999	-0.0475388	-0.00237825		0.0808999	-0.040172	-0.00814558
0.0809634	-0.0468058	-0.00261851		0.0809634	-0.0387518	-0.00827063
0.0810269	-0.0477895	-0.0027045		0.0810269	-0.0394364	-0.00825562
0.0810904	-0.0481676	-0.00286985		0.0810904	-0.0396858	-0.00836496
0.0811539	-0.0477598	-0.00304988		0.0811539	-0.0392878	-0.00853153
0.0812174	-0.0473791	-0.00306136		0.0812174	-0.039318	-0.00853101
0.0812809	-0.0495134	-0.00334368		0.0812809	-0.0417797	-0.00882883
0.0813444	-0.0477541	-0.0034231		0.0813444	-0.0409033	-0.008951
0.0814079	-0.0494184	-0.00356485		0.0814079	-0.0434054	-0.00917208
0.0814714	-0.0486815	-0.00370003		0.0814714	-0.043493	-0.00939804
0.0815349	-0.0499847	-0.00389688		0.0815349	-0.0458484	-0.00968757
0.0815984	-0.04889	-0.00401183		0.0815984	-0.0457132	-0.00990985
0.0816619	-0.0500315	-0.00415843		0.0816619	-0.0476996	-0.0101396
0.0817254	-0.0497349	-0.00425706		0.0817254	-0.0482156	-0.0103301
0.0817889	-0.0494058	-0.00438563		0.0817889	-0.0482313	-0.0105198
0.0818524	-0.0507099	-0.00459661		0.0818524	-0.0500134	-0.0107937
0.0819159	-0.0499634	-0.00468812		0.0819159	-0.0494901	-0.0109119
0.0819794	-0.0514966	-0.00485045		0.0819794	-0.0510797	-0.0111053
0.0820429	-0.0506236	-0.00493714		0.0820429	-0.0505347	-0.0112133
0.0821064	-0.0515096	-0.00509045		0.0821064	-0.0513558	-0.011389
0.0821699	-0.0506564	-0.00527537		0.0821699	-0.0512723	-0.0116
0.0822334	-0.051576	-0.0053997		0.0822334	-0.051755	-0.0117718
0.0822969	-0.0518697	-0.00548291		0.0822969	-0.0525958	-0.0119278
0.0823604	-0.0519451	-0.00567154		0.0823604	-0.0530449	-0.0121837
0.0824239	-0.0512804	-0.00582764		0.0824239	-0.0529638	-0.0124117
0.0824874	-0.0524416	-0.00588078		0.0824874	-0.0547169	-0.0126266
0.0825509	-0.0527061	-0.00610496		0.0825509	-0.0552659	-0.0129532
0.0826144	-0.0523674	-0.00619172		0.0826144	-0.0558456	-0.0131875
0.082678	-0.0520745	-0.00632987		0.082678	-0.0558758	-0.0134669
0.0827414	-0.053493	-0.00651391		0.0827414	-0.0581719	-0.0137806
0.082805	-0.0529018	-0.00657001		0.082805	-0.0580982	-0.0139578
0.0828684	-0.0528659	-0.00677528		0.0828684	-0.0587346	-0.0142979
0.082932	-0.0534549	-0.006883		0.082932	-0.0598513	-0.014518
0.0829954	-0.0530945	-0.00694986		0.0829954	-0.0602356	-0.0146687
0.083059	-0.0531961	-0.00719601		0.083059	-0.0608592	-0.0150099
0.0831225	-0.0538647	-0.00725033		0.0831225	-0.0623915	-0.0151354
0.083186	-0.0542999	-0.00740619		0.083186	-0.0631422	-0.0153829
0.0832495	-0.0537082	-0.00754902		0.0832495	-0.0629865	-0.0155933
0.083313	-0.05387	-0.00768643		0.083313	-0.0640493	-0.0158063
0.0833765	-0.0541424	-0.00775181		0.0833765	-0.0650314	-0.0159453
0.08344	-0.0544727	-0.00798392		0.08344	-0.0658211	-0.0162559
0.0835035	-0.0544705	-0.00803644		0.0835035	-0.06674	-0.0163782
0.083567	-0.0547935	-0.00822958		0.083567	-0.0673559	-0.0166738
0.0836305	-0.0541683	-0.00825969		0.0836305	-0.0673996	-0.0167836
0.083694	-0.0551109	-0.008443		0.083694	-0.069131	-0.0170285
0.0837575	-0.0544863	-0.0086238		0.0837575	-0.068819	-0.0173103
0.083821	-0.0547916	-0.00871088		0.083821	-0.0696934	-0.0174705
0.0838845	-0.0549968	-0.00882913		0.0838845	-0.0703764	-0.0176721
0.083948	-0.0552886	-0.00896492		0.083948	-0.0715047	-0.0178385
0.0840115	-0.0546239	-0.00909665		0.0840115	-0.0710508	-0.0181159
0.084075	-0.0559637	-0.00922015		0.084075	-0.072732	-0.0183082
0.0841385	-0.0547401	-0.00937404		0.0841385	-0.0722713	-0.0185498
0.084202	-0.0551705	-0.00938906		0.084202	-0.0731699	-0.0186431
0.0842655	-0.0558102	-0.00967414		0.0842655	-0.074363	-0.0190164
0.084329	-0.0561504	-0.00968538		0.084329	-0.0752193	-0.019104
0.0843925	-0.054988	-0.00978579		0.0843925	-0.074674	-0.0192907
0.084456	-0.0555993	-0.00997283		0.084456	-0.075703	-0.0195716
0.0845195	-0.0562497	-0.0100947		0.0845195	-0.0770007	-0.0197823
0.084583	-0.0555709	-0.01027		0.084583	-0.0769677	-0.0200382
0.0846465	-0.0551529	-0.0102575		0.0846465	-0.0771437	-0.0201191
0.08471	-0.0567481	-0.0104049		0.08471	-0.0793873	-0.0203603
0.0847735	-0.0556998	-0.0106021		0.0847735	-0.0788014	-0.0206497
0.084837	-0.056447	-0.0106438		0.084837	-0.0803018	-0.0207843
0.0849005	-0.0555445	-0.0108617		0.0849005	-0.0798337	-0.0211019
0.084964	-0.0568761	-0.0109148		0.084964	-0.0817605	-0.0212318
0.0850275	-0.0559138	-0.0110256		0.0850275	-0.0815983	-0.0214266
0.085091	-0.0558408	-0.0111223		0.085091	-0.0820219	-0.021602
0.0851545	-0.0564111	-0.0112846		0.0851545	-0.0832228	-0.02186
0.085218	-0.0570955	-0.0113504		0.085218	-0.0844422	-0.0220059
0.0852815	-0.0555579	-0.0114444		0.0852815	-0.0835606	-0.0221998
0.085345	-0.0564543	-0.0116245		0.085345	-0.084958	-0.0224783
0.0854085	-0.0572833	-0.0116795		0.0854085	-0.0862881	-0.022609
0.085472	-0.0554995	-0.0118468		0.085472	-0.0850367	-0.02288
0.0855355	-0.0566578	-0.0119664		0.0855355	-0.0868663	-0.0230808
0.085599	-0.057245	-0.0119444		0.085599	-0.0881235	-0.0231399
0.0856625	-0.0562208	-0.0121823		0.0856625	-0.0874128	-0.0234965
0.085726	-0.0561368	-0.0122832		0.085726	-0.0879985	-0.0236754
0.0857895	-0.0571128	-0.0123967		0.0857895	-0.0894322	-0.0238995
0.085853	-0.0563595	-0.0124761		0.085853	-0.089151	-0.02406
0.0859165	-0.0568087	-0.0125599		0.0859165	-0.0904088	-0.0242446
0.08598	-0.0562897	-0.012729		0.08598	-0.0903349	-0.0244967
0.0860435	-0.0563389	-0.0127394		0.0860435	-0.0909388	-0.0245997
0.086107	-0.0570603	-0.0128995		0.086107	-0.092275	-0.0248465
0.0861705	-0.0562576	-0.012997		0.0861705	-0.0921565	-0.0250305
0.086234	-0.0568017	-0.0130794		0.086234	-0.0931736	-0.0252085
0.0862975	-0.0555768	-0.0132918		0.0862975	-0.0924408	-0.0255019
0.086361	-0.0566188	-0.0132747		0.086361	-0.0941432	-0.0255909
0.0864245	-0.0566332	-0.0134144		0.0864245	-0.0947012	-0.0258147
0.086488	-0.0563457	-0.0135776		0.086488	-0.0949811	-0.0260666
0.0865515	-0.0565187	-0.013534		0.0865515	-0.0955633	-0.0261122
0.086615	-0.0560881	-0.0137123		0.086615	-0.0958214	-0.0263933
0.0866785	-0.0570037	-0.0137876		0.0866785	-0.0971929	-0.0265697
0.086742	-0.0558161	-0.0139224		0.086742	-0.0964957	-0.0268014
0.0868055	-0.0568716	-0.0139691		0.0868055	-0.0981928	-0.0269466
0.086869	-0.0560315	-0.0141855		0.086869	-0.0977172	-0.0272744
0.0869325	-0.055525	-0.0141019		0.0869325	-0.09786	-0.0272924
0.086996	-0.0569294	-0.014305		0.086996	-0.0995283	-0.0276033
0.0870595	-0.0548343	-0.0144026		0.0870595	-0.0981415	-0.0277933
0.087123	-0.0566714	-0.0143858		0.087123	-0.100499	-0.0278654
0.0871865	-0.0557412	-0.0146289		0.0871865	-0.100103	-0.028209
0.08725	-0.0554993	-0.014628		0.08725	-0.100385	-0.028305
0.0873135	-0.0565929	-0.0147135		0.0873135	-0.101898	-0.0284813
0.087377	-0.055615	-0.0148186		0.087377	-0.101394	-0.0286762
0.0874405	-0.0554654	-0.0149848		0.0874405	-0.101984	-0.0289154
0.087504	-0.0552561	-0.0149491		0.087504	-0.102109	-0.028966
0.0875675	-0.0555466	-0.0150508		0.0875675	-0.0917762	-0.0317629
0.0876311	-0.0553862	-0.0152637		0.0876311	-0.0974906	-0.0305385
0.0876945	-0.0553328	-0.0152681		0.0876945	-0.102175	-0.0295367
0.0877581	-0.054968	-0.0153211		0.0877581	-0.106093	-0.0287166
0.0878215	-0.0546234	-0.0154801		0.0878215	-0.11024	-0.0279426
0.0878851	-0.0557783	-0.0155066		0.0878851	-0.116457	-0.0269216
0.0879486	-0.0546351	-0.0155869		0.0879486	-0.120686	-0.0258543
0.088012	-0.0546306	-0.0156648		0.088012	-0.126845	-0.0247008
0.0880756	-0.0549103	-0.0157335		0.0880756	-0.133264	-0.0235192
0.0881391	-0.0540623	-0.0158151		0.0881391	-0.138421	-0.022364
0.0882026	-0.0549381	-0.0159441		0.0882026	-0.144895	-0.0214112
0.0882661	-0.0537844	-0.0159968		0.0882661	-0.148348	-0.0205506
0.0883296	-0.0540902	-0.0160197		0.0883296	-0.152515	-0.0198986
0.0883931	-0.0538028	-0.0161212		0.0883931	-0.154577	-0.0196154
0.0884566	-0.054014	-0.0162288		0.0884566	-0.155985	-0.0196632
0.0885201	-0.0545095	-0.0163096		0.0885201	-0.155926	-0.0199781
0.0885836	-0.0529884	-0.0162982		0.0885836	-0.153196	-0.0204625
0.0886471	-0.0534855	-0.0164288		0.0886471	-0.15076	-0.0213751
0.0887106	-0.0538219	-0.0164973		0.0887106	-0.14808	-0.0223439
0.0887741	-0.0532934	-0.0165546		0.0887741	-0.14307	-0.0234918
0.0888376	-0.0530855	-0.0166067		0.0888376	-0.139266	-0.0245831
0.0889011	-0.0528494	-0.0166579		0.0889011	-0.135093	-0.0256318
0.0889646	-0.053275	-0.0167582		0.0889646	-0.132004	-0.0266236
0.0890281	-0.0521588	-0.0168543		0.0890281	-0.128636	-0.0274528
0.0890916	-0.0528472	-0.016858		0.0890916	-0.12725	-0.0280274
0.0891551	-0.0520661	-0.0169537		0.0891551	-0.124996	-0.028563
0.0892186	-0.0525087	-0.0169826		0.0892186	-0.124738	-0.0289645
0.0892821	-0.0518257	-0.0171267		0.0892821	-0.122928	-0.0294339
0.0893456	-0.0515529	-0.0171268		0.0893456	-0.121647	-0.0297621
0.0894091	-0.0517897	-0.0171681		0.0894091	-0.120895	-0.03016
0.0894726	-0.0512377	-0.0172361		0.0894726	-0.119102	-0.0306807
0.0895361	-0.051261	-0.0172762		0.0895361	-0.116982	-0.0312842
0.0895996	-0.0515259	-0.0174199		0.0895996	-0.114876	-0.0320819
0.0896631	-0.0505121	-0.017361		0.0896631	-0.111282	-0.03274
0.0897266	-0.0507079	-0.0175104		0.0897266	-0.108368	-0.0336765
0.0897901	-0.0513406	-0.0174603		0.0897901	-0.105815	-0.0344206
0.0898536	-0.0499501	-0.0176168		0.0898536	-0.101185	-0.0354274
0.0899171	-0.0499195	-0.0175967		0.0899171	-0.0981746	-0.0361956
0.0899806	-0.050476	-0.017762		0.0899806	-0.0956272	-0.0371298
0.0900441	-0.0494064	-0.0176225		0.0900441	-0.0914904	-0.0376777
0.0901076	-0.049775	-0.0177567		0.0901076	-0.0896532	-0.0384673
0.0901711	-0.0494931	-0.0177897		0.0901711	-0.0868078	-0.0390705
0.0902346	-0.0490635	-0.0179473		0.0902346	-0.0842368	-0.0397522
0.0902981	-0.048692	-0.0179104		0.0902981	-0.0820098	-0.0401598
0.0903616	-0.0487902	-0.0179133		0.0903616	-0.0804442	-0.0406138
0.0904251	-0.0479796	-0.0180052		0.0904251	-0.0776564	-0.0410948
0.0904886	-0.0483368	-0.0180522		0.0904886	-0.0770452	-0.0414819
0.0905521	-0.0484581	-0.0180829		0.0905521	-0.075891	-0.0418468
0.0906156	-0.0471514	-0.018079		0.0906156	-0.0729635	-0.0421614
0.0906791	-0.0481551	-0.0181391		0.0906791	-0.0730315	-0.0424842
0.0907426	-0.0466322	-0.0182341		0.0907426	-0.0701626	-0.0428381
0.0908061	-0.0463011	-0.0182027		0.0908061	-0.0689149	-0.0430468
0.0908696	-0.0479933	-0.0182956		0.0908696	-0.0696448	-0.0433355
0.0909331	-0.0455128	-0.0182866		0.0909331	-0.0662544	-0.0435456
0.0909966	-0.0467724	-0.0183085		0.0909966	-0.0667521	-0.0437503
0.0910601	-0.0461328	-0.0183691		0.0910601	-0.065592	-0.0439602
0.0911236	-0.0456997	-0.0184042		0.0911236	-0.0638736	-0.0441901
0.0911871	-0.0458292	-0.0183854		0.0911871	-0.0634372	-0.0443435
0.0912506	-0.0447667	-0.018482		0.0912506	-0.061492	-0.044596
0.0913141	-0.0450043	-0.0184628		0.0913141	-0.0611138	-0.0447406
0.0913776	-0.0450831	-0.0185197		0.0913776	-0.060221	-0.0449637
0.0914411	-0.0441082	-0.0185305		0.0914411	-0.0584408	-0.0451422
0.0915046	-0.0447828	-0.0184996		0.0915046	-0.0582226	-0.0452906
0.0915681	-0.0434336	-0.0186226		0.0915681	-0.0560734	-0.0456007
0.0916316	-0.0436864	-0.0186176		0.0916316	-0.0553047	-0.0458047
0.0916951	-0.0436341	-0.018552		0.0916951	-0.0542408	-0.0459502
0.0917586	-0.0426933	-0.0186902		0.0917586	-0.0522373	-0.0462968
0.0918221	-0.0428449	-0.0186316		0.0918221	-0.051365	-0.0464436
0.0918856	-0.0426892	-0.0186333		0.0918856	-0.0501757	-0.0466612
0.0919491	-0.0419296	-0.0187173		0.0919491	-0.0484276	-0.0469378
0.0920126	-0.0427173	-0.0186625		0.0920126	-0.0483392	-0.0470884
0.0920761	-0.0407644	-0.0187485		0.0920761	-0.0455641	-0.0473632
0.0921396	-0.0418011	-0.0187362		0.0921396	-0.0454119	-0.0475497
0.0922031	-0.0415058	-0.0186885		0.0922031	-0.0443556	-0.047681
0.0922666	-0.0404894	-0.0187725		0.0922666	-0.0423377	-0.0479449
0.0923301	-0.0404497	-0.0187687		0.0923301	-0.0413699	-0.0481061
0.0923936	-0.0402172	-0.0187844		0.0923936	-0.0402737	-0.0482637
0.0924572	-0.0397587	-0.0187766		0.0924572	-0.0391585	-0.0484155
0.0925206	-0.0398317	-0.0187863		0.0925206	-0.0382382	-0.04859
0.0925842	-0.0392379	-0.0188111		0.0925842	-0.0369589	-0.0487436
0.0926476	-0.039134	-0.0187364		0.0926476	-0.0361981	-0.0488318
0.0927112	-0.0386585	-0.0188326		0.0927112	-0.0348402	-0.0490725
0.0927747	-0.0388073	-0.0187611		0.0927747	-0.0342531	-0.0491485
0.0928381	-0.0377085	-0.0188468		0.0928381	-0.0321444	-0.0493788
0.0929017	-0.0376322	-0.0187819		0.0929017	-0.0315304	-0.0494524
0.0929652	-0.0373107	-0.0187879		0.0929652	-0.030324	-0.049593
0.0930287	-0.0368818	-0.0187498		0.0930287	-0.0291809	-0.0497141
0.0930922	-0.0368179	-0.0188428		0.0930922	-0.0281958	-0.0499382
0.0931557	-0.0364449	-0.0187364		0.0931557	-0.0269971	-0.0499608
0.0932192	-0.0360803	-0.018806		0.0932192	-0.0259724	-0.0501475
0.0932827	-0.0362381	-0.0187459		0.0932827	-0.0254715	-0.0502155
0.0933462	-0.035727	-0.0188164		0.0933462	-0.0239231	-0.050414
0.0934097	-0.0346772	-0.0186852		0.0934097	-0.0222125	-0.0504073
0.0934732	-0.0348035	-0.0187352		0.0934732	-0.0215234	-0.0505682
0.0935367	-0.0353632	-0.0187956		0.0935367	-0.0215063	-0.0507307
0.0936002	-0.033099	-0.0186647		0.0936002	-0.0184978	-0.0507293
0.0936637	-0.034068	-0.0187222		0.0936637	-0.0186185	-0.0508843
0.0937272	-0.0336587	-0.0186584		0.0937272	-0.0175548	-0.0509382
0.0937907	-0.033256	-0.0186654		0.0937907	-0.0163024	-0.0510437
0.0938542	-0.0326911	-0.0186333		0.0938542	-0.0151991	-0.0511119
0.0939177	-0.0324998	-0.0186777		0.0939177	-0.0141087	-0.0512595
0.0939812	-0.0320452	-0.0186348		0.0939812	-0.0132026	-0.0513034
0.0940447	-0.0317922	-0.0186014		0.0940447	-0.0121604	-0.0513684
0.0941082	-0.0310602	-0.0185853		0.0941082	-0.0106349	-0.0514227
0.0941717	-0.0308795	-0.0185077		0.0941717	-0.00981024	-0.0514505
0.0942352	-0.0305008	-0.0185722		0.0942352	-0.00882164	-0.0515832
0.0942987	-0.0306711	-0.0184714		0.0942987	-0.008296	-0.0515609
0.0943622	-0.0295611	-0.018429		0.0943622	-0.00670141	-0.0515998
0.0944257	-0.0293868	-0.0185054		0.0944257	-0.00580064	-0.0517364
0.0944892	-0.029218	-0.0184516		0.0944892	-0.00500232	-0.0517533
0.0945527	-0.0294067	-0.0183834		0.0945527	-0.00470593	-0.0517554
0.0946162	-0.0277214	-0.0183249		0.0946162	-0.00224556	-0.051768
0.0946797	-0.0285807	-0.0183497		0.0946797	-0.00256296	-0.0518521
0.0947432	-0.0276534	-0.0183357		0.0947432	-0.00114668	-0.0518857
0.0948067	-0.027504	-0.018253		0.0948067	-0.000661268	-0.0518572
0.0948702	-0.026435	-0.018256		0.0948702	0.00132947	-0.0519302
0.0949337	-0.0260078	-0.0181198		0.0949337	0.0020971	-0.0518487
0.0949972	-0.0264843	-0.0182193		0.0949972	0.00233187	-0.0519833
0.0950607	-0.0257309	-0.0180793		0.0950607	0.00325128	-0.0518086
0.0951242	-0.0259925	-0.0180987		0.0951242	0.00382083	-0.0519048
0.0951877	-0.0245425	-0.0180282		0.0951877	0.00577675	-0.0519114
0.0952512	-0.0251226	-0.0179839		0.0952512	0.00566356	-0.0519292
0.0953147	-0.0245924	-0.0179776		0.0953147	0.00653559	-0.0519716
0.0953782	-0.0234297	-0.0179254		0.0953782	0.00842266	-0.0519871
0.0954417	-0.0230888	-0.0178744		0.0954417	0.00906759	-0.052013
0.0955052	-0.0229934	-0.0178313		0.0955052	0.00984985	-0.0520216
0.0955687	-0.0226851	-0.0177238		0.0955687	0.0102945	-0.0519797
0.0956322	-0.0221481	-0.0177213		0.0956322	0.0114348	-0.0520288
0.0956957	-0.0217352	-0.0177471		0.0956957	0.011797	-0.0521016
0.0957592	-0.0213045	-0.0175685		0.0957592	0.0127591	-0.05196
0.0958227	-0.0212731	-0.0175978		0.0958227	0.0130743	-0.0520435
0.0958862	-0.0201844	-0.017497		0.0958862	0.0146882	-0.0519474
0.0959497	-0.0208822	-0.017525		0.0959497	0.0141463	-0.0519991
0.0960132	-0.0194145	-0.0174005		0.0960132	0.0161104	-0.051874
0.0960767	-0.0201604	-0.0173395		0.0960767	0.0157223	-0.0518215
0.0961402	-0.0183667	-0.0173173		0.0961402	0.0179316	-0.0517905
0.0962037	-0.0183144	-0.0173002		0.0962037	0.0185016	-0.0517617
0.0962672	-0.0185557	-0.0171429		0.0962672	0.0184749	-0.051592
0.0963307	-0.018003	-0.0171436		0.0963307	0.0195333	-0.0515646
0.0963942	-0.0170851	-0.0170744		0.0963942	0.0209723	-0.0515018
0.0964577	-0.0175683	-0.0170345		0.0964577	0.0208717	-0.0514426
0.0965212	-0.0161986	-0.0169553		0.0965212	0.0224225	-0.0513484
0.0965847	-0.0160608	-0.0168817		0.0965847	0.0232055	-0.0512702
0.0966482	-0.0155198	-0.016784		0.0966482	0.0238986	-0.051179
0.0967117	-0.0155535	-0.0167828		0.0967117	0.024439	-0.0511629
0.0967752	-0.0151152	-0.0167281		0.0967752	0.0248143	-0.0511031
0.0968387	-0.0138339	-0.0166248		0.0968387	0.0262936	-0.0509883
0.0969022	-0.0143918	-0.0165286		0.0969022	0.0260694	-0.0508822
0.0969657	-0.0139032	-0.0165041		0.0969657	0.0267621	-0.0508459
0.0970292	-0.0130843	-0.0164081		0.0970292	0.027723	-0.0507223
0.0970927	-0.012902	-0.0163869		0.0970927	0.0282055	-0.0506614
0.0971562	-0.0118941	-0.0162125		0.0971562	0.0293345	-0.0504654
0.0972197	-0.0120322	-0.0162405		0.0972197	0.029476	-0.0504735
0.0972832	-0.012087	-0.0161172		0.0972832	0.0297869	-0.0503003
0.0973467	-0.0105938	-0.0160074		0.0973467	0.0314929	-0.0501513
0.0974103	-0.0108303	-0.0160023		0.0974103	0.0313228	-0.0501204
0.0974737	-0.0101176	-0.0158806		0.0974737	0.0325215	-0.049952
0.0975373	-0.0102753	-0.0158386		0.0975373	0.0327934	-0.0498707
0.0976008	-0.00990476	-0.0157188		0.0976008	0.0330973	-0.0497175
0.0976642	-0.00811018	-0.015693		0.0976642	0.0353072	-0.0496607
0.0977278	-0.0085257	-0.0154949		0.0977278	0.0350886	-0.0494074
0.0977912	-0.00830912	-0.0155621		0.0977912	0.0354712	-0.0494474
0.0978548	-0.00696474	-0.0154027		0.0978548	0.0366709	-0.049247
0.0979183	-0.00779745	-0.0153019		0.0979183	0.0360475	-0.0491319
0.0979818	-0.00698006	-0.0152787		0.0979818	0.0374353	-0.0490665
0.0980453	-0.00567324	-0.015152		0.0980453	0.0388661	-0.0489082
0.0981088	-0.00681731	-0.0150719		0.0981088	0.0376243	-0.0487876
0.0981723	-0.00508941	-0.0149877		0.0981723	0.0397255	-0.0486677
0.0982358	-0.00510534	-0.0149189		0.0982358	0.039735	-0.0485642
0.0982993	-0.00448114	-0.0148		0.0982993	0.040611	-0.048417
0.0983628	-0.00458983	-0.0147193		0.0983628	0.0407462	-0.0483112
0.0984263	-0.00379134	-0.0145734		0.0984263	0.0418574	-0.0481365
0.0984898	-0.00368413	-0.0146404		0.0984898	0.0421041	-0.0481567
0.0985533	-0.00258604	-0.0143849		0.0985533	0.0433963	-0.0478802
0.0986168	-0.00250766	-0.0144011		0.0986168	0.0437193	-0.0478441
0.0986803	-0.00223544	-0.0142003		0.0986803	0.0438904	-0.0476092
0.0987438	-0.00151583	-0.0141921		0.0987438	0.0446755	-0.0475618
0.0988073	-0.000470582	-0.0140521		0.0988073	0.0461958	-0.0473999
0.0988708	-0.00144792	-0.0139722		0.0988708	0.0453165	-0.0472842
0.0989343	-0.000640032	-0.013823		0.0989343	0.0461189	-0.0470971
0.0989978	0.000440418	-0.0138239		0.0989978	0.0476512	-0.0470585
0.0990613	0.000627328	-0.0136835		0.0990613	0.0477586	-0.0468811
0.0991248	0.000709368	-0.013527		0.0991248	0.0479371	-0.0466718
0.0991883	0.00142451	-0.0135297		0.0991883	0.0491393	-0.0466654
0.0992518	0.0021539	-0.013337		0.0992518	0.0497282	-0.0464201
0.0993153	0.00191505	-0.0132789		0.0993153	0.0496528	-0.0463237
0.0993788	0.00254307	-0.0131839		0.0993788	0.0502329	-0.0461872
0.0994423	0.00276323	-0.0130172		0.0994423	0.0510025	-0.0460069
0.0995058	0.00420449	-0.0129894		0.0995058	0.0524733	-0.0459366
0.0995693	0.00396325	-0.0128004		0.0995693	0.0523082	-0.0457078
0.0996328	0.0038284	-0.0127447		0.0996328	0.052194	-0.0456162
0.0996963	0.00499476	-0.0127102		0.0996963	0.0537581	-0.0455551
0.0997598	0.00577456	-0.0125358		0.0997598	0.0544644	-0.0453365
0.0998233	0.00562672	-0.012404		0.0998233	0.0544787	-0.0451886
0.0998868	0.0060099	-0.0122831		0.0998868	0.0551624	-0.0450354
0.0999503	0.00660546	-0.0122395		0.0999503	0.0559226	-0.044949
0.100014	0.00770474	-0.0120556		0.100014	0.0568522	-0.0447226
0.100077	0.00722091	-0.0119621		0.100077	0.0566234	-0.0445972
0.100141	0.00734723	-0.0119036		0.100141	0.0570267	-0.0445045
0.100204	0.00844178	-0.0117858		0.100204	0.0581401	-0.0443443
0.100268	0.00884727	-0.0115748		0.100268	0.0588283	-0.0440898
0.100331	0.00931691	-0.0114907		0.100331	0.059226	-0.0439763
0.100395	0.00955221	-0.0114538		0.100395	0.0598553	-0.0439082
0.100458	0.00978034	-0.0113076		0.100458	0.0599105	-0.0437237
0.100522	0.01051	-0.011133		0.100522	0.0610225	-0.0435188
0.100585	0.0109779	-0.0110302		0.100585	0.061464	-0.043384
0.100649	0.0111982	-0.0109607		0.100649	0.0620513	-0.0432873
0.100712	0.0110286	-0.0108391		0.100712	0.0620036	-0.0431183
0.100776	0.0126055	-0.0106629		0.100776	0.0634575	-0.0429069
0.100839	0.0124097	-0.0105717		0.100839	0.0635195	-0.0427882
0.100903	0.0128728	-0.0105023		0.100903	0.0642176	-0.0426838
0.100966	0.0131138	-0.0103648		0.100966	0.0645893	-0.0425139
0.10103	0.0144229	-0.0101625		0.10103	0.0656773	-0.0422682
0.101093	0.014241	-0.0101006		0.101093	0.0656329	-0.0421747
0.101157	0.0145494	-0.00994791		0.101157	0.0660796	-0.0419784
0.10122	0.0145374	-0.0098889		0.10122	0.0664656	-0.0418927
0.101284	0.0157647	-0.00969509		0.101284	0.0675971	-0.0416607
0.101347	0.0158584	-0.00958457		0.101347	0.0676459	-0.0415123
0.101411	0.0157784	-0.00946572		0.101411	0.0679838	-0.0413763
0.101474	0.0164032	-0.00934624		0.101474	0.0687532	-0.0412174
0.101538	0.017362	-0.00925495		0.101538	0.0696563	-0.0410946
0.101601	0.017605	-0.00899342		0.101601	0.069824	-0.0407871
0.101665	0.0182448	-0.00901385		0.101665	0.0707896	-0.0407966
0.101728	0.0176129	-0.00880712		0.101728	0.070169	-0.0405506
0.101792	0.0187661	-0.00872442		0.101792	0.0717309	-0.0404376
0.101855	0.0194036	-0.00854362		0.101855	0.0723787	-0.0402234
0.101919	0.0198652	-0.00845737		0.101919	0.0726461	-0.040093
0.101982	0.019409	-0.00833349		0.101982	0.0725223	-0.0399342
0.102046	0.020606	-0.00814849		0.102046	0.0737857	-0.0397198
0.102109	0.0206508	-0.00805986		0.102109	0.0737963	-0.0395985
0.102173	0.0213065	-0.00798428		0.102173	0.0746132	-0.0394821
0.102236	0.0211488	-0.00768656		0.102236	0.074718	-0.0391603
0.1023	0.0220093	-0.00770006		0.1023	0.0754253	-0.0391415
0.102363	0.0220848	-0.00755222		0.102363	0.0759329	-0.0389671
0.102427	0.022876	-0.00735897		0.102427	0.0764591	-0.0387306
0.10249	0.0227828	-0.00730194		0.10249	0.0767092	-0.0386616
0.102554	0.0237252	-0.00712226		0.102554	0.0775844	-0.0384513
0.102617	0.0237799	-0.00695401		0.102617	0.0777799	-0.0382512
0.102681	0.0242817	-0.00689651		0.102681	0.0782986	-0.0381685
0.102744	0.0248287	-0.00671248		0.102744	0.0790889	-0.0379487
0.102808	0.0253464	-0.00657352		0.102808	0.0797336	-0.0378003
0.102871	0.0258399	-0.00647402		0.102871	0.080524	-0.0376719
0.102935	0.0257003	-0.00629737		0.102935	0.0805203	-0.0374576
0.102998	0.0255156	-0.00613823		0.102998	0.0799819	-0.0372867
0.103062	0.0272305	-0.00608025		0.103062	0.0818882	-0.0371945
0.103125	0.0269006	-0.00593689		0.103125	0.0816696	-0.036998
0.103189	0.0279842	-0.00575025		0.103189	0.08313	-0.0368091
0.103252	0.0276057	-0.00558745		0.103252	0.0826499	-0.0366095
0.103316	0.0282461	-0.00551536		0.103316	0.0833786	-0.0365205
0.103379	0.0291713	-0.00530343		0.103379	0.0841624	-0.0362844
0.103443	0.0284648	-0.00523023		0.103443	0.0839845	-0.0361634
0.103506	0.0294548	-0.00505997		0.103506	0.0846741	-0.0359625
0.10357	0.0294712	-0.00488179		0.10357	0.084782	-0.0357823
0.103633	0.0302209	-0.00484257		0.103633	0.0858342	-0.0356938
0.103697	0.0301449	-0.00457434		0.103697	0.0858347	-0.035433
0.10376	0.0311864	-0.00457732		0.10376	0.0869527	-0.0353825
0.103824	0.0310624	-0.00428545		0.103824	0.0867245	-0.0350744
0.103887	0.0312325	-0.00422446		0.103887	0.0872981	-0.0349896
0.103951	0.031867	-0.00403782		0.103951	0.088034	-0.0347707
0.104014	0.0321637	-0.00401376		0.104014	0.088125	-0.034723
0.104078	0.0323681	-0.00374726		0.104078	0.088614	-0.0344442
0.104141	0.0327305	-0.00362259		0.104141	0.0890701	-0.0342829
0.104205	0.0342139	-0.00355768		0.104205	0.0904461	-0.0341778
0.104268	0.0326885	-0.00339057		0.104268	0.0889906	-0.0340056
0.104332	0.0343005	-0.00318924		0.104332	0.0908865	-0.0337759
0.104395	0.0347715	-0.00308235		0.104395	0.0914462	-0.0336393
0.104459	0.0343846	-0.00294013		0.104459	0.0912503	-0.0335036
0.104522	0.0349632	-0.00277262		0.104522	0.0918392	-0.0333095
0.104586	0.0349383	-0.00268403		0.104586	0.0920233	-0.0332029
0.104649	0.0356083	-0.00246152		0.104649	0.0927367	-0.0329477
0.104713	0.0360266	-0.00228243		0.104713	0.0932756	-0.0327585
0.104776	0.0360964	-0.00225785		0.104776	0.0934093	-0.0326932
0.10484	0.0370532	-0.00202154		0.10484	0.0942918	-0.0324455
0.104903	0.0356096	-0.00189887		0.104903	0.0930988	-0.0322991
0.104967	0.0382812	-0.00183237		0.104967	0.0955633	-0.0321932
0.10503	0.0370466	-0.00159352		0.10503	0.0947358	-0.0319209
0.105094	0.0378709	-0.00149575		0.105094	0.0953874	-0.0318104
0.105157	0.0383097	-0.00132647		0.105157	0.0959922	-0.0316163
0.105221	0.038535	-0.0012446		0.105221	0.0963829	-0.0314927
0.105284	0.0382557	-0.00101645		0.105284	0.0958876	-0.0312417
0.105348	0.039685	-0.000907534		0.105348	0.0974761	-0.0310925
0.105411	0.0395666	-0.000791874		0.105411	0.0972903	-0.0309544
0.105475	0.0396562	-0.000619774		0.105475	0.0975646	-0.030753
0.105538	0.039914	-0.000475494		0.105538	0.0978044	-0.0305846
0.105602	0.0411431	-0.000323444		0.105602	0.0989018	-0.0303824
0.105665	0.0400472	-0.000193254		0.105665	0.0979935	-0.0302253
0.105729	0.0418258	-5.55242e-05		0.105729	0.099731	-0.030051
0.105792	0.0407515	0.000137666		0.105792	0.0986511	-0.0298381
0.105856	0.0414281	0.000231666		0.105856	0.0994548	-0.029726
0.105919	0.0424282	0.000378446		0.105919	0.10048	-0.029549
0.105983	0.0416724	0.000599006		0.105983	0.0997907	-0.0293124
0.106046	0.0425543	0.000650206		0.106046	0.100707	-0.0292278
0.10611	0.0428471	0.000821386		0.10611	0.101	-0.0290457
0.106173	0.0433672	0.000948706		0.106173	0.10188	-0.0289021
0.106237	0.0425183	0.00120149		0.106237	0.103833	-0.0284579
0.1063	0.0445492	0.0011818		0.1063	0.103981	-0.0284991
0.106364	0.0435812	0.00145441		0.106364	0.102078	-0.0282843
0.106427	0.0440998	0.00157442		0.106427	0.101536	-0.0282031
0.106491	0.0442444	0.00170226		0.106491	0.10063	-0.0281366
0.106554	0.0444499	0.00187402		0.106554	0.0996115	-0.028024
0.106618	0.0446886	0.00198678		0.106618	0.0984953	-0.0279994
0.106681	0.0446115	0.00209531		0.106681	0.0971038	-0.0279862
0.106745	0.0453927	0.00236423		0.106745	0.0965727	-0.0278177
0.106808	0.0457696	0.0023662		0.106808	0.0956312	-0.0279255
0.106872	0.045999	0.00258012		0.106872	0.0949192	-0.027807
0.106935	0.0457854	0.00270496		0.106935	0.0940569	-0.0277861
0.106999	0.0467165	0.00286496		0.106999	0.0941643	-0.0277133
0.107062	0.0471997	0.00297142		0.107062	0.0941294	-0.0276751
0.107126	0.046187	0.00318524		0.107126	0.0931949	-0.0275267
0.107189	0.0469726	0.00329348		0.107189	0.0939195	-0.0274419
0.107253	0.0474156	0.0034059		0.107253	0.0949046	-0.0273469
0.107316	0.0475996	0.0035421		0.107316	0.0956625	-0.027235
0.10738	0.0471624	0.00378658		0.10738	0.0958143	-0.0269835
0.107443	0.0477619	0.00384741		0.107443	0.0973966	-0.0269025
0.107507	0.0481065	0.00400944		0.107507	0.0980629	-0.0267281
0.10757	0.0482332	0.00412276		0.10757	0.0991093	-0.0265704
0.107634	0.0491267	0.0043264		0.107634	0.100168	-0.0263353
0.107698	0.0483976	0.00439443		0.107698	0.100038	-0.0262274
0.107761	0.049059	0.00452828		0.107761	0.100983	-0.0260599
0.107825	0.0499803	0.00477833		0.107825	0.102465	-0.0257915
0.107888	0.048884	0.00476012		0.107888	0.101695	-0.0257587
0.107952	0.0498929	0.00504825		0.107952	0.103121	-0.0254559
0.108015	0.0497006	0.00510406		0.108015	0.103609	-0.0253719
0.108078	0.0503582	0.00524453		0.108078	0.104645	-0.0251583
0.108142	0.0498318	0.00538271		0.108142	0.104281	-0.0249874
0.108205	0.050828	0.00553397		0.108205	0.105685	-0.0247921
0.108269	0.051407	0.0056819		0.108269	0.106667	-0.0246126
0.108332	0.0507859	0.00578258		0.108332	0.106406	-0.0244789
0.108396	0.0509848	0.00595567		0.108396	0.106676	-0.0242894
0.10846	0.0516556	0.00604507		0.10846	0.107831	-0.0241765
0.108523	0.0514993	0.00626061		0.108523	0.107482	-0.0239375
0.108587	0.0509777	0.0063235		0.108587	0.107487	-0.0238515
0.10865	0.0518447	0.00651198		0.10865	0.108537	-0.0236491
0.108714	0.0523656	0.00665531		0.108714	0.109222	-0.0234893
0.108777	0.051954	0.00674087		0.108777	0.108991	-0.0233657
0.108841	0.0525621	0.00691106		0.108841	0.109689	-0.0231793
0.108904	0.0523639	0.00704214		0.108904	0.109925	-0.0230167
0.108967	0.0527943	0.00713687		0.108967	0.110631	-0.0228824
0.109031	0.0526598	0.00733845		0.109031	0.11062	-0.0226422
0.109094	0.0529607	0.00738705		0.109094	0.111689	-0.022552
0.109158	0.0533737	0.00757403		0.109158	0.112389	-0.0223415
0.109221	0.0528136	0.00769849		0.109221	0.112388	-0.0221511
0.109285	0.053082	0.00782469		0.109285	0.113006	-0.0219877
0.109349	0.053918	0.00795776		0.109349	0.114589	-0.0218209
0.109412	0.053015	0.00810324		0.109412	0.114164	-0.0216104
0.109476	0.0540469	0.00828355		0.109476	0.115549	-0.0213822
0.109539	0.0534808	0.00830535		0.109539	0.115494	-0.021297
0.109603	0.0537571	0.00854926		0.109603	0.116256	-0.0210029
0.109666	0.0535881	0.0085815		0.109666	0.116435	-0.0209063
0.109729	0.0547362	0.00878078		0.109729	0.118057	-0.02066
0.109793	0.0538557	0.00888941		0.109793	0.117814	-0.0204895
0.109856	0.0540939	0.00897434		0.109856	0.1185	-0.0203586
0.10992	0.0545177	0.00916352		0.10992	0.119867	-0.0200968
0.109983	0.0542376	0.00928011		0.109983	0.119841	-0.0199066
0.110047	0.0546252	0.00938264		0.110047	0.120812	-0.0197428
0.110111	0.0547492	0.00955512		0.110111	0.121514	-0.0194917
0.110174	0.054935	0.00959799		0.110174	0.122462	-0.0193708
0.110238	0.0548994	0.00975996		0.110238	0.12303	-0.0191391
0.110301	0.0547804	0.00994035		0.110301	0.123694	-0.0188761
0.110365	0.0548826	0.00999493		0.110365	0.12442	-0.0187457
0.110428	0.055384	0.010104		0.110428	0.125589	-0.0185437
0.110492	0.0549351	0.0103329		0.110492	0.125692	-0.0182096
0.110555	0.0552865	0.0103469		0.110555	0.126632	-0.0181048
0.110618	0.0547909	0.0105134		0.110618	0.126776	-0.0178408
0.110682	0.0558735	0.0106024		0.110682	0.128498	-0.0176501
0.110745	0.0559356	0.0107235		0.110745	0.128897	-0.0174007
0.110809	0.0550837	0.0108544		0.110809	0.128906	-0.0171956
0.110872	0.0554456	0.0109685		0.110872	0.129672	-0.0169651
0.110936	0.0562836	0.0110847		0.110936	0.131128	-0.0167439
0.111	0.0557578	0.0112044		0.111	0.131051	-0.0164901
0.111063	0.0553413	0.0113457		0.111063	0.131409	-0.0162635
0.111127	0.056316	0.0114188		0.111127	0.132865	-0.0160994
0.11119	0.0558453	0.0115425		0.11119	0.133048	-0.0158478
0.111254	0.0561581	0.0116708		0.111254	0.133959	-0.0156079
0.111317	0.0559228	0.0117391		0.111317	0.134415	-0.0154216
0.11138	0.0563762	0.011917		0.11138	0.135646	-0.0151345
0.111444	0.0560424	0.0120138		0.111444	0.135856	-0.014914
0.111507	0.0557481	0.012065		0.111507	0.136006	-0.0147549
0.111571	0.0563222	0.0122442		0.111571	0.137483	-0.0144481
0.111634	0.0560926	0.0123356		0.111634	0.137723	-0.0142492
0.111698	0.0569709	0.0124311		0.111698	0.139395	-0.0140395
0.111761	0.0559706	0.0126011		0.111761	0.13899	-0.0137602
0.111825	0.0564127	0.0126205		0.111825	0.139953	-0.0136194
0.111889	0.0562902	0.0127761		0.111889	0.140521	-0.0133438
0.111952	0.0560618	0.0128566		0.111952	0.141008	-0.0131541
0.112016	0.0566054	0.0130043		0.112016	0.14179	-0.0129094
0.112079	0.0560342	0.0130644		0.112079	0.14212	-0.0127292
0.112143	0.0565769	0.0131652		0.112143	0.143099	-0.0125038
0.112206	0.0562198	0.0133028		0.112206	0.143159	-0.0122666
0.11227	0.0562556	0.0133856		0.11227	0.143941	-0.0120673
0.112333	0.0563523	0.0134449		0.112333	0.144471	-0.011908
0.112397	0.0568248	0.013602		0.112397	0.145528	-0.0116399
0.11246	0.0561372	0.013677		0.11246	0.145461	-0.0114521
0.112524	0.0559423	0.0138378		0.112524	0.145973	-0.0111814
0.112587	0.0559477	0.0138398		0.112587	0.146493	-0.0110563
0.112651	0.0566819	0.0140139		0.112651	0.147934	-0.0107686
0.112714	0.0558812	0.0140727		0.112714	0.147707	-0.0105869
0.112778	0.0560309	0.0142019		0.112778	0.148473	-0.0103283
0.112841	0.055823	0.0142587		0.112841	0.148841	-0.0101525
0.112905	0.0567119	0.0143043		0.112905	0.150431	-0.00999035
0.112968	0.0556729	0.0144882		0.112968	0.149856	-0.00969439
0.113032	0.0555674	0.014573		0.113032	0.150485	-0.00948807
0.113095	0.055698	0.0146888		0.113095	0.151349	-0.00927253
0.113159	0.0560979	0.0147261		0.113159	0.152306	-0.00911747
0.113222	0.0551065	0.0148781		0.113222	0.15164	-0.00887894
0.113286	0.0559257	0.0149079		0.113286	0.152998	-0.00873981
0.113349	0.0555068	0.0149712		0.113349	0.153086	-0.00857372
0.113413	0.0556364	0.0151204		0.113413	0.153483	-0.00834047
0.113476	0.0549127	0.0151885		0.113476	0.153575	-0.00818163
0.11354	0.0556849	0.015244		0.11354	0.154552	-0.00803276
0.113603	0.0551296	0.0153821		0.113603	0.154409	-0.00779978
0.113667	0.0553174	0.015442		0.113667	0.142721	-0.00466796
0.11373	0.0544684	0.0155146		0.11373	0.149447	-0.00640813
0.113794	0.0550312	0.0156164		0.113794	0.155513	-0.00751718
0.113857	0.0554037	0.0156986		0.113857	0.161169	-0.00857902
0.113921	0.0544726	0.0157398		0.113921	0.166263	-0.0097257
0.113984	0.0545622	0.0158374		0.113984	0.172317	-0.0108933
0.114048	0.0551379	0.0159396		0.114048	0.179459	-0.0121364
0.114111	0.0545555	0.0159553		0.114111	0.18591	-0.0135607
0.114175	0.0538688	0.0160631		0.114175	0.191963	-0.014841
0.114238	0.0547359	0.0161966		0.114238	0.199381	-0.0160205
0.114302	0.0544678	0.0161944		0.114302	0.20473	-0.017198
0.114365	0.0538196	0.0163592		0.114365	0.209399	-0.0180158
0.114429	0.053333	0.016388		0.114429	0.212516	-0.0187334
0.114492	0.0541037	0.016468		0.114492	0.216435	-0.0191536
0.114556	0.0534242	0.0164857		0.114556	0.216907	-0.0192754
0.114619	0.0534547	0.0165883		0.114619	0.21686	-0.0190194
0.114683	0.0532987	0.0165856		0.114683	0.215721	-0.0186344
0.114746	0.0531299	0.0168072		0.114746	0.213568	-0.0177525
0.11481	0.0527944	0.016775		0.11481	0.210253	-0.0169495
0.114873	0.0538255	0.0168348		0.114873	0.207898	-0.0159504
0.114937	0.0526899	0.0169359		0.114937	0.203428	-0.0148905
0.115	0.052677	0.0169887		0.115	0.200421	-0.0139369
0.115064	0.0520784	0.0170879		0.115064	0.197077	-0.0129857
0.115127	0.0523848	0.0171445		0.115127	0.194889	-0.0121415
0.115191	0.0521273	0.017149		0.115191	0.192587	-0.0114028
0.115254	0.0523064	0.0172413		0.115254	0.190547	-0.0105706
0.115318	0.0517951	0.0172979		0.115318	0.187493	-0.00977171
0.115381	0.0512388	0.0173447		0.115381	0.184611	-0.00895449
0.115445	0.0516677	0.0173899		0.115445	0.182362	-0.0081074
0.115508	0.051715	0.0174698		0.115508	0.179505	-0.00726472
0.115572	0.0510065	0.0175212		0.115572	0.176171	-0.00645256
0.115635	0.05056	0.0175595		0.115635	0.173049	-0.00571924
0.115699	0.0512505	0.0176473		0.115699	0.171465	-0.00503546
0.115762	0.050634	0.0176435		0.115762	0.169037	-0.00454436
0.115826	0.0502563	0.0177289		0.115826	0.167228	-0.00400867
0.115889	0.050732	0.0178286		0.115889	0.166436	-0.00359571
0.115953	0.0495159	0.0178301		0.115953	0.164489	-0.00335209
0.116016	0.05025	0.0178517		0.116016	0.16466	-0.00312119
0.11608	0.049669	0.0179184		0.11608	0.163741	-0.00288153
0.116143	0.0495857	0.0179648		0.116143	0.163154	-0.00270457
0.116207	0.0485762	0.0179873		0.116207	0.162095	-0.00252789
0.11627	0.0496962	0.0180854		0.11627	0.162818	-0.00226322
0.116334	0.0487959	0.0181084		0.116334	0.161683	-0.0020368
0.116397	0.0483865	0.0181535		0.116397	0.160485	-0.00174603
0.116461	0.0477593	0.0181711		0.116461	0.159164	-0.0014266
0.116524	0.048308	0.018233		0.116524	0.15833	-0.00105344
0.116588	0.0483427	0.0182551		0.116588	0.157044	-0.000642993
0.116651	0.0475898	0.0182983		0.116651	0.154897	-0.000212426
0.116715	0.0476269	0.0183312		0.116715	0.153257	0.000214012
0.116778	0.0468913	0.0183724		0.116778	0.150829	0.00064541
0.116842	0.0475052	0.0184077		0.116842	0.150221	0.00106376
0.116905	0.0465059	0.0184403		0.116905	0.147482	0.00146496
0.116969	0.0458581	0.018493		0.116969	0.145079	0.00188179
0.117032	0.0468668	0.0184645		0.117032	0.144782	0.00217345
0.117096	0.0462988	0.0185031		0.117096	0.142701	0.00253012
0.117159	0.0454031	0.0185792		0.117159	0.140158	0.0029077
0.117223	0.0458793	0.0185943		0.117223	0.139979	0.00325059
0.117286	0.045221	0.0185882		0.117286	0.137807	0.00358094
0.11735	0.044487	0.0187084		0.11735	0.135775	0.004024
0.117413	0.0454012	0.0185844		0.117413	0.135265	0.00425054
0.117477	0.0443566	0.018755		0.117477	0.132622	0.00479933
0.11754	0.0438088	0.0186924		0.11754	0.130796	0.00510946
0.117604	0.0439417	0.0187303		0.117604	0.12896	0.00557201
0.117667	0.0441005	0.0187601		0.117667	0.127531	0.00599353
0.117731	0.0429871	0.0187661		0.117731	0.124904	0.00641175
0.117794	0.0436351	0.0187849		0.117794	0.123556	0.0068156
0.117858	0.0422893	0.0187752		0.117858	0.12055	0.00719929
0.117921	0.0429589	0.0188828		0.117921	0.119133	0.00770986
0.117985	0.0420992	0.0187872		0.117985	0.117009	0.0079407
0.118048	0.0425862	0.0188554		0.118048	0.115335	0.00839753
0.118112	0.0412	0.0189081		0.118112	0.112163	0.00879476
0.118175	0.0411784	0.0188467		0.118175	0.11043	0.00910667
0.118239	0.0413663	0.0188635		0.118239	0.109117	0.00945539
0.118302	0.0413799	0.0188557		0.118302	0.107383	0.00981049
0.118366	0.039827	0.018945		0.118366	0.104083	0.0102587
0.118429	0.040168	0.0188886		0.118429	0.10261	0.0105823
0.118493	0.0407655	0.0189173		0.118493	0.101524	0.0110009
0.118556	0.0395179	0.0189098		0.118556	0.0982823	0.0113896
0.11862	0.0387744	0.0189673		0.11862	0.0957226	0.0118497
0.118683	0.03927	0.0189133		0.118683	0.0942481	0.0122023
0.118747	0.0388518	0.0188938		0.118747	0.0918764	0.0125902
0.11881	0.0379129	0.0189198		0.11881	0.0891555	0.0129893
0.118874	0.037959	0.018913		0.118874	0.0872778	0.0133512
0.118937	0.0385001	0.0189577		0.118937	0.0859537	0.0137573
0.119001	0.0367563	0.0189056		0.119001	0.0827476	0.0140174
0.119064	0.0376079	0.0189331		0.119064	0.0818206	0.0143376
0.119128	0.0367489	0.0188862		0.119128	0.0792645	0.0145736
0.119191	0.0360452	0.0188931		0.119191	0.0773123	0.0148247
0.119255	0.0361282	0.0189287		0.119255	0.0758112	0.0151228
0.119318	0.0358669	0.018862		0.119318	0.0739867	0.0152609
0.119382	0.0353863	0.0189278		0.119382	0.0722566	0.0155471
0.119445	0.0344941	0.0188415		0.119445	0.0698381	0.0156898
0.119509	0.0354716	0.018812		0.119509	0.0696195	0.0158784
0.119572	0.0338616	0.0189303		0.119572	0.0665246	0.0162063
0.119636	0.0341863	0.0188244		0.119636	0.065526	0.016339
0.119699	0.0342298	0.0187925		0.119699	0.0644231	0.0165349
0.119763	0.0331371	0.0188202		0.119763	0.0619234	0.0167787
0.119826	0.0326477	0.0187982		0.119826	0.0600569	0.0169967
0.11989	0.0331806	0.0187752		0.11989	0.059479	0.0171709
0.119953	0.0315232	0.0187671		0.119953	0.0567583	0.0173337
0.120017	0.0320979	0.0186922		0.120017	0.0561509	0.0174269
0.12008	0.0309567	0.0187209		0.12008	0.053856	0.0175738
0.120144	0.0317346	0.0187197		0.120144	0.0539224	0.0176568
0.120207	0.0305377	0.0186657		0.120207	0.0522356	0.0176568
0.120271	0.0306784	0.0186993		0.120271	0.0514813	0.0177356
0.120334	0.0301152	0.0185605		0.120334	0.050293	0.0175987
0.120398	0.0295894	0.0186978		0.120398	0.0494006	0.017709
0.120461	0.029468	0.0184868		0.120461	0.0490356	0.0174967
0.120525	0.0293206	0.0185779		0.120525	0.0480074	0.0175832
0.120588	0.0282514	0.0184499		0.120588	0.0468331	0.0174426
0.120652	0.0279091	0.0185564		0.120652	0.0458284	0.0175651
0.120715	0.0276725	0.0183909		0.120715	0.0451681	0.0174154
0.120779	0.0279591	0.0184503		0.120779	0.044818	0.0175107
0.120842	0.0272998	0.0183082		0.120842	0.0436467	0.0174139
0.120906	0.0265121	0.0184032		0.120906	0.0423703	0.0175433
0.120969	0.0263554	0.0182837		0.120969	0.0415087	0.017469
0.121033	0.0265057	0.0182425		0.121033	0.0412812	0.0174671
0.121096	0.0252249	0.0182735		0.121096	0.0396332	0.0174992
0.12116	0.025693	0.0181777		0.12116	0.0398015	0.0173323
0.121223	0.0245072	0.0181283		0.121223	0.0383517	0.017267
0.121287	0.0243832	0.0181486		0.121287	0.0377495	0.0172689
0.12135	0.0239127	0.0181096		0.12135	0.0372854	0.0171822
0.121414	0.0237842	0.0180173		0.121414	0.0368717	0.0170445
0.121477	0.0225969	0.0179219		0.121477	0.0354472	0.0168805
0.121541	0.0230272	0.0179734		0.121541	0.0359141	0.0168713
0.121604	0.0218566	0.017904		0.121604	0.0346019	0.0167479
0.121668	0.0229289	0.0178299		0.121668	0.035495	0.016643
0.121731	0.021711	0.0177979		0.121731	0.0340939	0.0165847
0.121795	0.0208947	0.0177366		0.121795	0.0332647	0.016501
0.121858	0.0210588	0.0177184		0.121858	0.032888	0.0164973
0.121922	0.0203658	0.0176091		0.121922	0.0321174	0.0163792
0.121985	0.0203131	0.0176579		0.121985	0.0319743	0.0164227
0.122049	0.0195459	0.0175095		0.122049	0.0308246	0.0162871
0.122112	0.0189213	0.0174714		0.122112	0.0299464	0.0162247
0.122176	0.0187689	0.0173902		0.122176	0.0297749	0.0161206
0.122239	0.0188157	0.017442		0.122239	0.0296144	0.0161125
0.122303	0.0176852	0.0172915		0.122303	0.0284103	0.0159063
0.122366	0.0178897	0.0172216		0.122366	0.0287786	0.0157432
0.12243	0.0161244	0.0172507		0.12243	0.0270065	0.0156874
0.122493	0.0174477	0.0171157		0.122493	0.028148	0.0154509
0.122557	0.0164388	0.0170277		0.122557	0.0270863	0.0152626
0.12262	0.0161688	0.0170729		0.12262	0.026922	0.0152086
0.122684	0.0148669	0.0169233		0.122684	0.0255705	0.014981
0.122747	0.0152194	0.0168771		0.122747	0.0255548	0.0148717
0.122811	0.0143344	0.0168414		0.122811	0.0246195	0.0147855
0.122874	0.0147374	0.0167128		0.122874	0.0248276	0.0145857
0.122938	0.0136761	0.0167023		0.122938	0.0238116	0.0145209
0.123001	0.0141953	0.0166144		0.123001	0.0243809	0.0143764
0.123065	0.0125763	0.0165215		0.123065	0.0225325	0.0142532
0.123128	0.0120847	0.0165205		0.123128	0.0218394	0.0141935
0.123192	0.0124505	0.0163606		0.123192	0.0225616	0.0139699
0.123255	0.0120385	0.0163546		0.123255	0.021787	0.01391
0.123319	0.0106208	0.0162235		0.123319	0.0205448	0.0137244
0.123382	0.0110522	0.0161826		0.123382	0.0208487	0.0136104
0.123446	0.0106737	0.0161407		0.123446	0.0206062	0.0134965
0.123509	0.00920621	0.0160229		0.123509	0.0189195	0.0133133
0.123573	0.0102227	0.0159441		0.123573	0.0200419	0.0131658
0.123636	0.00843247	0.015893		0.123636	0.0181395	0.013051
0.1237	0.00897131	0.0157614		0.1237	0.0189287	0.0128455
0.123763	0.00802121	0.0157517		0.123763	0.0176611	0.0127848
0.123827	0.00807983	0.0155748		0.123827	0.0175337	0.0125694
0.12389	0.00749247	0.0155874		0.12389	0.0168505	0.0125235
0.123954	0.00702826	0.0154659		0.123954	0.0163421	0.012347
0.124017	0.00641859	0.0153835		0.124017	0.0157002	0.0122419
0.124081	0.00594149	0.0153516		0.124081	0.0148892	0.0121634
0.124144	0.00662791	0.015164		0.124144	0.0155586	0.0119414
0.124208	0.0043849	0.0151601		0.124208	0.0132669	0.0119112
0.124271	0.00505203	0.0150032		0.124271	0.0140363	0.0116996
0.124335	0.00463573	0.0149733		0.124335	0.0131416	0.0116225
0.124398	0.00330334	0.0149279		0.124398	0.012314	0.0115418
0.124462	0.00396813	0.0147571		0.124462	0.0125669	0.0113295
0.124525	0.00324407	0.0146912		0.124525	0.0120013	0.0112007
0.124589	0.00198428	0.0145973		0.124589	0.0108564	0.0110736
0.124652	0.0026879	0.0145013		0.124652	0.0114355	0.0109358
0.124716	0.00147455	0.0144163		0.124716	0.00994275	0.0108071
0.124779	0.00125802	0.0143431		0.124779	0.00987545	0.0106951
0.124843	0.000704978	0.0142138		0.124843	0.00913065	0.0105195
0.124906	0.000848238	0.0141507		0.124906	0.00907325	0.010432
0.12497	-0.000189052	0.0140579		0.12497	0.00795803	0.0102977
0.125033	-0.000810472	0.0138946		0.125033	0.00695598	0.010096
0.125097	-0.000648532	0.0138738		0.125097	0.00705607	0.0100394
0.12516	-0.00154429	0.0137623		0.12516	0.00623596	0.00987713
0.125224	-0.00161458	0.0136236		0.125224	0.00580858	0.00969379
0.125287	-0.00251733	0.0135897		0.125287	0.0050624	0.00961889
0.125351	-0.00250867	0.013431		0.125351	0.00508117	0.00940939
0.125414	-0.00283887	0.0133124		0.125414	0.00493058	0.00924455
0.125478	-0.00342195	0.0133146		0.125478	0.00386355	0.00921544
0.125541	-0.00376259	0.0130825		0.125541	0.00380848	0.00893162
0.125605	-0.00427471	0.0130559		0.125605	0.00309208	0.00887746
0.125668	-0.00528689	0.0129137		0.125668	0.00224115	0.0086931
0.125732	-0.00485403	0.0128444		0.125732	0.00238092	0.00860558
0.125795	-0.00518243	0.0127258		0.125795	0.00221727	0.00845937
0.125859	-0.00645997	0.0126763		0.125859	0.000652531	0.00837923
0.125922	-0.0069188	0.0124375		0.125922	0.000112337	0.00812415
0.125986	-0.00690087	0.0123861		0.125986	-0.000220877	0.0080543
0.126049	-0.00738154	0.0123187		0.126049	-0.000828769	0.00796029
0.126113	-0.00792447	0.0121987		0.126113	-0.00138765	0.00780318
0.126176	-0.00822779	0.0120267		0.126176	-0.00198206	0.00760364
0.12624	-0.00883731	0.0119423		0.12624	-0.00273635	0.00748793
0.126303	-0.00893554	0.011881		0.126303	-0.00284416	0.00738145
0.126367	-0.00908918	0.0117205		0.126367	-0.00333146	0.00717305
0.12643	-0.0105647	0.0116059		0.12643	-0.0046447	0.0070286
0.126494	-0.0100892	0.0114936		0.126494	-0.0043099	0.00687179
0.126557	-0.0110489	0.011434		0.126557	-0.00532032	0.00676879
0.126621	-0.0106406	0.0112472		0.126621	-0.00472447	0.00653684
0.126684	-0.0123951	0.0111703		0.126684	-0.00679837	0.00644514
0.126748	-0.0116569	0.0110298		0.126748	-0.00604433	0.00627997
[truncated: 468 more rows]
